# Supplementary material for: Genomic Underpinnings of Cytoplasmic Incompatibility: CIF Gene-Neighborhood Diversification Through Extensive Lateral Transfers and Recombination in Wolbachia
Source: Genome Biol Evol. 2024 Aug 6;16(8):evae171. doi: 10.1093/gbe/evae171 (PMC11342252; doi:10.1093/gbe/evae171)
Supplement: evae171_Supplementary_Data [file evae171_supplementary_data.zip]

Archive with 2 entries (2 files):
- SupplementaryData.CIF_components_align.txt
- SupplementaryFile1234.docx
