# Supplementary material for: Genomic Underpinnings of Cytoplasmic Incompatibility: CIF Gene-Neighborhood Diversification Through Extensive Lateral Transfers and Recombination in Wolbachia
Source: Genome Biol Evol. 2024 Aug 6;16(8):evae171. doi: 10.1093/gbe/evae171 (PMC11342252; doi:10.1093/gbe/evae171)
Supplement: evae171_Supplementary_Data [file evae171_supplementary_data.zip › SupplementaryData.CIF_components_align.txt]

Baseplate_J Alignment
8_WP_172758409.1  MQTSNIIEKLSYEEIFSRMKEELVRRDETFSALVESDPSIKILEVAAWRELLLRQRINESVKSNLLKFAKGEDLDNLAEFYGVDRQKEEEDERFRKRVKAKIAGWSTGGSKEYYRYHALSADKRVKDALVESKVPGSVEISILSTELST---VPEDLLEIVKKQVTRDDIRVLTDTVTVIGCNITEIDIHSRMSISPVISEEEITKQFIEKFEANRRLGWNVTRSWIIANLFVEGVENVELIEPKEDVMVLGNECAHLGHLELELVEG-
8_WP_172758409.1  MQTSNIIEKLSYEEIFSRMKEELVRRDETFSALVESDPSIKILEVAAWRELLLRQRINESVKSNLLKFAKGEDLDNLAEFYGVDRQKEEEDERFRKRVKAKIAGWSTGGSKEYYRYHALSADKRVKDALVESKVPGSVEISILSTELST---VPEDLLEIVKKQVTRDDIRVLTDTVTVIGCNITEIDIHSRMSISPVISEEEITKQFIEKFEANRRLGWNVTRSWIIANLFVEGVENVELIEPKEDVMVLGNECAHLGHLELELVEG-
8_WP_172758457.1  MQQPNIIEPLNFEEIFSRMKEELVRRDETFSGLVESDPAMKVLEVAAWRELLLRQRISEAVKGNLLKFATGEDLDNLAEFYGVERQKEEDDERFRKRVKAKIAGWSTGGSKEYYKYHALSADSRVKDALVESPIPGKVQISILSTQL---STLPEELLEIIRKQVTRDDIRVLTDTVTVIGCNITEIDIHSRMSISPIISKEEIKKQFIKKFEASKRLGWNVTRSWIIANLFVDGVENVELIEPREDVVVLGNECAVLGYVKLDRI---
8_WP_143688710.1  MQTSNIIEKLSYEEIFSRMKEELVRRDETFSALVESDPAIKILEVAAWRELLLRQRMNEAVKSNLLKFARGEDLDNLAEFYGVEREKEEEDERFRKRVKAKIAGWSTGGSKEYYKYHALSADSRVKDALVESPIPGKVQISILSTQLSTTGMVSEELLEIVKKQVTRDDIRVLTDTITVIGCNITEIDIHSRMSISPVISKEEIKKQFIEKFEANRRLGWNVTRSWIIANLFVDGVENVELIEPKEDVVVLGNECAVLGHVKLDRI---
8_WP_264378247.1  MQQTNIIEPLNFEEILSRMREELVKRDASFTALVESDPAIKILEVAAWQELLLRERINEAVKSNLLKFATGEDLDNLAEFYGVERQKEEDDERFRKRIKAKIIGPSTCGSREYYRYHALSADRRVKDALVESKVPGSVEISILSTELSTTGIASEELLDIVGKQVTRDDIRVLTDAVTVIGCNIMEIDIHSRMSISPVISKEEIKKQFIKKFEASRRLGWNVTRSWIIANLFIEGVENVELIEPKEDVVVLGNECAVLGYVKLDRI---
6_WP_143688710.1  MQTSNIIEKLSYEEIFSRMKEELVRRDETFSALVESDPAIKILEVAAWRELLLRQRMNEAVKSNLLKFARGEDLDNLAEFYGVEREKEEEDERFRKRVKAKIAGWSTGGSKEYYKYHALSADSRVKDALVESPIPGKVQISILSTQLSTTGMVSEELLEIVKKQVTRDDIRVLTDTITVIGCNITEIDIHSRMSISPVISKEEIKKQFIEKFEANRRLGWNVTRSWIIANLFVDGVENVELIEPKEDVVVLGNECAVLGHVKLDRI---
6_WP_141456768.1  MQQPNIIEPLNFEEIFSKMKEELVSRDGNFSALVESDPAMKVLEVAAWRELLLRERINEAIKSNLLKFATGEDLDNLAEFYGVERQKEEDDERFRKRIKAKIVGSSTCGSKEYYRYHALSADSRVKDALVESPIPGKVQISILSTQL---STLPEELLEIVKKQVTRDDIRVLTDTVTVIGCNITEIDIHSRMSISPVISKEEIKKQFIKKFEASRRLGWSVTRSWIIANLFVDGVENVELIEPKEDVVVLGNECANLRNLKIE-----
6_WP_010962482.1  MEQPNIIEPLNFEEIFSRMKEELVSRDESFTALVESDPAIKILEVAAWRELLLRERINEAARSNLLKFARGEELDNLAEFYGAERQDGEEDERFRKRIKAKIKGWSTGGSKEHYRYHALSADRRVKDALVESKVPGSVEISILSTELSTNGIASEELLDIVRKRVTRDDIRVLTDTITVVGCNIIEIDIHSKISIKRPDIIETVKKKFIEKFEATKRLGWKVTKSWIIANLFVEGVENVELIEPRKDVVVLGNECVCLGKLEIELMGKS
6_WP_226080699.1  MQTSNIIEKLSYEEIFSRMKEELVCRDETFSALVESDPAIKILEVAAWRELLLRQRMNEAVKSNLLKFARGEDLDNLAEFYGVERQKEEDDERFRKRIKAKIVGSSTCGSKEHYRYHALSADSRVKDALVESTIPGKVQISILSTQLSTTGIVSEELLEIVKKQVTRDDIRVLTDTVTVIGCNITEIDIHSRMSISPIISEEEIKKQFIKKFEESRRLGWSVTRSWIIANLFVEGVENVELIEPKEDVVVLGNECAVLGHVKLDRI---
4_WP_007301818.1  MQQPNIIEPLNFEEIFFRMKEELVSRDASFTGLVESDPAIKILEVAAWRELLLRQRMNEAVKSNLLKFAKGEDLDNLAEFYGVEREKEEEDERFRKRVKAKIAGWSTGGSKEYYKYHALSADSRVKDALVESPIPGKVQISILSTQT---GILSEELLEIVKKQVTRDDIRVLTDTVTVVGCNITEIDIHSRMSISPVISKEEIKKQFIEKFELAKRLGWSVTRSWIIANLFVDGVENVELIEPKEDVVVLGNECANLRNLKIE-----
4_WP_138265007.1  MQQPNIIEPLNFEEIFSRMKEELMKCDATFTALVESDPAMKVLEVAAWRELLLRQRINESVKSNLLKFATGEDLDNLAEFYGVERQKEEEDERFRKRIKAKIKGWSTGGSKEHYRYHTLSADRRVKDALVESPIPGKVQISILSTQLSTAGIVSEELLEIVKKQVTRDDIRVLTDTVTVIGCNIMGIDIHSRMSISPIISKEEIKKQFIEKFELAKRLGWSVTRSWIIANLFVDGVENVELIEPKEDVVVLGNECANLRNLKVE-----
2_WP_151807969.1  MQQPNIIEPLNFEEIFSRMKEELVKRDESFTALVESDPAIKILEVVAWRELLLRQRINEAVKGNLLKFAVGEDLDNLAEFYGVERQKEEKDERFRKRIKAKIAGWSTGGN---YRYHALSADSRVKDALVESPIPGKVQISTLLTELST---LPEELLEIIRKQVTRDDIRVLTDTVTVIGCNITEIDIHSRMSISPVISKEEIKKQFIKKFEANRRLGWNVTRSWIIANLFVEGVENVELIEPKEDVVVLGNECAALGYVKLDRI---
2_WP_226080510.1  MQQLNIVEKPNFEEIFSRMKEELVRRDETFSALVESDPAMKVLEVAAWRELLLRQRINESVKSNLLKFATGEDLDNLAEFYGVEREKEEEDERFRKRVKAKIAGWSTGGSKEYYKYHALSADSRVKDALVESPIPGKVQISILSTQT---GIALEELLEIVKKQVTRDDIRVLTDAVTVTGCNIMEIDIHSRMSISPIISEEEIKKQFIEKFELAKRLGWNVTRSWIIANLFVEGVENVELIEPKEDVVVLGNECAALRNLEIELN---
2_WP_047759347.1  MQQPNIIEPLNFEEIFSRMKEELVKRDANFTALVESDPAMKILEVSAWRELLLRQRINEAVKSNLLKFATGEDLDNLAEFYGVERQKEDDDERFRKRIKARIVGSSTGGN---YRFQALSADTRVKDALVESLVPGKVQVSILSTQTGI---PQEELLEIVRNQLNKEDVRILTDTIEVVSCNIIEIDIHSRMSISSVILKEEIKEQFIKKFEASRRLGWSVTRSWIIANLFVEGVENVELIEPREDVIVAGNECAALRNLKIELN---
1_WP_012481795.1  MKQLNIVEKLSYEEIFSRMKEELVKRDASFTGLVESDPAMKVLEVAAWRELLLRQRINEAVKGNLLKFATGEDLDSLAEFYGVERQNEEDDEHFRKRIKAKIAGWSTGGSKEYYKYHALSADSRVKDALVESPIPGKVQISILSTQT---GILSEELLEIVKKQVTRDDIRVLTDTVTVVGCNITEIDIHSRMSISPVISKEEIKKQFIEKFELAKRLGWSVTRSWIIANLFVDGVENVELIEPKEDVVVLGNECANLRNLKIE-----
1_AGK87087.1      MEQPNIIEPLNFEEILSRMKEELVRRESSFTALVENDPAIKVLEVAAWRELLLRERINEAVKSNLLKFAGGEDLDRLAEFYGVEREKEEDDERFRKRIKARIVGWSTGGN---YRFQALSADRRVKDALVESKVPGSVEISILSTELSTNGIASEELLDIVGKQVTRDDIRVLTDTITVVGCNIIEINIHSRISIKRPDIIETVKKKFIEKFETTKRLGWKVTRSWIIANLFVEGVENVELIEPREDVVVLGNECAALRSLNVELN---
1_QTP62999.1      MEQPNIIEPLNFEEILSRMKEELVRRESSFTALVENDPAIKVLEVAAWRELLLRERINEAVKSNLLKFAGGEDLDRLAEFYGVEREKEEDDERFRKRIKARIVGWSTGGN---YRFQALSADRRVKDALVESKVPGSVEISILSTELSTNGIASEELLDIVGKQVTRDDIRVLTDTITVVGCNIIEINIHSRISIKRPDIIETVKKKFIEKFETTKRLGWKVTRSWIIANLFVEGVENVELIEPREDVVVLGNECAALRSLNVELN---
1_WP_015588923.1  MEQPNIIEPLNFEEIFSRMKEELVSRDESFTALVESDPAIKILEVAAWRELLLRERINEAARSNLLKFARGEELDNLAEFYGAERQDGEEDERFRKRIKAKIKGWSTGGSKEHYRYHALSADRRVKDALVESKVPGSVEISILSTELSTNGIASEELLDIVRKRVTRDDIRVLTDTITVVGCNIIEIDIHSKISIKRPDIIETVKKKFIEKFEETKRLGWKVTKSWIIANLFVEGVENVELIEPRKDVVVLGNECVCLGKLEIELMGKS
1_WP_012673194.1  MQQTNIIEPLNFEEIFSRMKEELISRDESFTALVESDSAMKVLEVAAWRELLLRQRINEAVKSNLLKFATGEDLDNLAEFYGVERQKEEDDERFRKIIKAKIIGWSTGGSKEHYRYHALSADSRVKDALVESPIPGKVQVSILSTELST---LQEELLEIVKNQLNREDVRILTDTVEVVSCNMIEIDIHSKISIKRPDIIETVKKKFIEKFGTTKRLGWKVTRSWIIANLFMEGVENVELIEPREDIVVKGNECAFLKSLNVELN---
1_RLT61838.1      ---------------------------------------MKVLEVAAWRELLLRQRINEAVKSNLLKFATGEDLDNLAEFYGVERQKEEDDERFRKIIKAKIIGWSTGGSKEHYRYHALSADSRVKDALVESPIPGKVQVSILSTELST---LQEELLEIVKNQLNREDVRILTDTVEVVSCNMIEIDIHSKISIKRPDIIETVKKKFIEKFGTTKRLGWKVTRSWIIANLFMEGVENVELIEPREDIVVKGNECAFLKSLNVELN---
1_WP_012673194.1  MQQTNIIEPLNFEEIFSRMKEELISRDESFTALVESDSAMKVLEVAAWRELLLRQRINEAVKSNLLKFATGEDLDNLAEFYGVERQKEEDDERFRKIIKAKIIGWSTGGSKEHYRYHALSADSRVKDALVESPIPGKVQVSILSTELST---LQEELLEIVKNQLNREDVRILTDTVEVVSCNMIEIDIHSKISIKRPDIIETVKKKFIEKFGTTKRLGWKVTRSWIIANLFMEGVENVELIEPREDIVVKGNECAFLKSLNVELN---
1_WP_010962729.1  MQQTNIIEPLNFEEIFSRMKEELISRDESFTALVESDSAMKVLEVAAWRELLLRQRINEAVKSNLLKFATGEDLDNLAEFYGVERQKEEDDERFRKIIKAKIIGWSTGGSKEHYRYHALSADSRVKDALVESPIPGKVQVSILSTELST---LQEELLEIVKNQLNREDVRILTDTVEVVSCNMIEIDIHSKISIKRPDIIETMKKKFIEKFGTTKRLGWKVTRSWIIANLFMEGVENVELIEPREDIVVKGNECAFLKSLNVELN---
1_ERN55644.1      MQQTNIIEPLNFEEIFSRMKEELISRDESFTALVESDSAMKVLEVAAWRELLLRQRINEAVKSNLLKFATGEDLDNLAEFYGVERQKEEDDERFRKIIKAKIIGWSTGGSKEHYRYHALSADSRVKDALVESPIPGKVQVSILSTELST---LQEELLEIVKNQLNREDVRILTDTVEVVSCNMIEIDIHSKISIKRPDIIETVKKKFIEKFGTTKRLGWKVTRSWIIANLFMEGVENVELIEPREDIVVKGNECAFLKSLNVELN---
1_WP_012673194.1  MQQTNIIEPLNFEEIFSRMKEELISRDESFTALVESDSAMKVLEVAAWRELLLRQRINEAVKSNLLKFATGEDLDNLAEFYGVERQKEEDDERFRKIIKAKIIGWSTGGSKEHYRYHALSADSRVKDALVESPIPGKVQVSILSTELST---LQEELLEIVKNQLNREDVRILTDTVEVVSCNMIEIDIHSKISIKRPDIIETVKKKFIEKFGTTKRLGWKVTRSWIIANLFMEGVENVELIEPREDIVVKGNECAFLKSLNVELN---

Tail-P2 Alignment
9_WP_214250162.1  --MILPQNASKQEQILTDIINYSFDANSLRGFKFNPQTEMLPLLVAEYGLGEILSWGKKVTKSALKEWVLAKQNGIRFQRLRGTPQLLKMALKWANIDNITIQEEPPGEHFAEFQIGISDVPNDFFVDSVIALAKLSALARSRLMRIFNDYYNAQRFMLDESIFEDLLSDYSGVKIAKEGPVLSFGRKNSFELKIGNPRFKFGTFRSHYDRSYSNDLYRLDVATLGETEPHTKNYNGTYERNHEWYNLEALYPLLQSLLPEIKFAKALIVLSDSWNLGDINACFASTTYEEIEHTFHLSEDKLSEQIWNFQRTPILERFSITYYYEAKNFTDQKIIESNLVEYHVDCKNDSDSKQKDPIHELENYVAAFYLGMVTWHEHRHLHRPWKDFDPIIAKKLDVFSTYLVYT
8_WP_237398562.1  ---------------------------------------------------------------------------------------------------------------------------------------------------------------------------------------------------------------------------------------------------MWYNLKALYPLPQSLLPEIKFAKAQIVLSNSWDLGDINTCFPVSSVEERGNKFVLGNDKLSGQRWNLKHKPILERFSVTHHYKIENYTDQKITKYGLAEHNVYYKNDLDSEQKDSIHELENYILVFYPGVLKWHEHRHLHRSWKNSQVICLIS-----------
8_WP_172758410.1  M--LLPPNATNQEKALVDAIDYKVDPSCIRGFKFSLKEETLPWLIEEYELGEILRWIKD-KRKAVVE-------GVKFQRLRGTPASLKIALKWANIEDIKIIEEPPGKHFFELQIGIKDVPNDFFVDAVVELAKLSLPARSRLMRMFNDYYNVDRFILDESFFGNLLSEYSGIKVEKDGPVLSFGRKNTFELKSLNPNFKFSTFRVHYEQAFSNDVYRLDVAVLGETEPHIKDYQGIYERSHQWYNVKALYPLPQSLLPSIKFAKAQIVLSDQLCFLKF---FEFSFITTFVCNFVFYSSK-KCIFDNKNPNLIIEKFCIKQQLLLRSYG----------------------------------------------------------------------------
8_WP_172758410.1  M--LLPPNATNQEKALVDAIDYKVDPSCIRGFKFSLKEETLPWLIEEYELGEILRWIKD-KRKAVVE-------GVKFQRLRGTPASLKIALKWANIEDIKIIEEPPGKHFFELQIGIKDVPNDFFVDAVVELAKLSLPARSRLMRMFNDYYNVDRFILDESFFGNLLSEYSGIKVEKDGPVLSFGRKNTFELKSLNPNFKFSTFRVHYEQAFSNDVYRLDVAVLGETEPHIKDYQGIYERSHQWYNVKALYPLPQSLLPSIKFAKAQIVLSDQLCFLKF---FEFSFITTFVCNFVFYSSK-KCIFDNKNPNLIIEKFCIKQQLLLRSYG----------------------------------------------------------------------------
8_WP_208571539.1  --MLLPPNATRQERALVDAIDYKVDPNCIRGFKFSLKEETLPWIIEEYGLEEILRWVKD-RRKAVVE-------GVKFQRLRGTPTSLKIALKWANIEDITIIEEPPGKHFFELQVGIKEVPNDFFVDAVVELAKLSLPVRSRLMRIFNDYYNVQRFILDESLFGDLLSDYSGVKIEKDGPVLSFGRVNFFRSSGPVIRIIENYLRDHYERALSNDIYRLDVAILGETEPHTRDYKGIYERDHLWYNLKALYPLPQSLLPSIKFAKAQIVLSDSWDLGDINTCFPVSSVEERGNKFVLGNDKLSGQRWNLKHKPILERFSVTHHHKIENYTDQKITKYGLAEHNVYYKNDLDSEQKDSIHELEKHILVFYPGVLKWHEHRHLHRSWKNSQVICLIS-----------
8_WP_172758503.1  MKSLLPPNATKQEQALVDAIDYKVDPSCIRGFKFNLKEETLPWIIEEYGLEEILRWVKN-KRRAIVE-------GVKFQRLRGTPASLKIALKWANIEDITIIEEPPGKHFFELQIGIKDVPNDFFVDAVVELAKLSLPARSRLMRIFNDHYNVDRFILDESLFGSLLSDYSGIKVEKNGPVLSFGRINFFSSRGPLVEIVDNYLREHYEQTFSNDIYRLDVAVLGETEPHTKNYNGIYERNHLWYNLKALYPLPQSLLPEIKFAKAQIVLSDSWRLGEINACFPVSSVEERGNKFVLGSDKLSGQRWNLKHKPILERFSVTHNYKVENYTDQKVRKYVLAEHNVYYKNDLDSEQKDSIHELEKHILVFYLGVLKWHEHRHLHRSWKDSRIISLIS-----------
8_OJH31465.1      MKSLLPPNATKQEQALVDAIDYKVDPSCIRGFKFRLEEETLPWIIEEYGLEEILRWVKN-KRRAIVE-------GVKFQRLRGTPASLKIALKWANIEDITIIEEPPGKHFFELQIGIKDVPNDFFVDAVVELAKLSLPARSRLMRIFNDYYNVDRFILDESIFGSLLSDYSGRKVEKNGPVLSFGRINFFSSRGPLVEIVDNYLREHYEQTFSNDIYRLDVAVLGETEPHTKDYKGIYERSHQWYNLKALYPLTQSLLPSIKFAKAQIVLSDSWNLGETNACFPVGSIEEEGNKFVLGSDKLSGQHWSLKHKPILERFSILHRYKVENCTDQKVRKYVLAEHNVYYKNNSDSEQKDSIHELENYILVFYSGVLKWHEHRHLHRSWKNSQVISLIS-----------
8_WP_143688764.1  MKNLLPPNATKQEQALVDAIDYKVDPSCIKGFKFNLKEETLPWIIEEYGLEEILRWVKD-RRKAVIE-------GVKFQRLRGTPASLKIALKWANIEDIKIIEEPPGKHFFELQIGIRDVPNNFFVDAVVELAKLSLPARSRLMRIFNDYYNVDRFILDESLFGSLLSDYSGIKVEKNGPVLSFGRINFFSSRGPLVEIVDNYLREHYEQTFSNDIYRLDVAVLGETEAHTKDYKGIYERSHHWYNLKALYPLSQSLLPEIKFAKAQIVLSDSWKLGEINGCFPVSSVEEKGNKFVLGNDKLSGQRWNLKHKPILERFSVTHHYKIENYTDQKITKYGLAEHNVYYKNDLDSEQKDSIHELENYILVFYPGVLKWHEHRHLHRSWKSSQAICVIS-----------
8_WP_264378248.1  MKSLLPPNATKQEQALVDAIDYKVDPSCIKGFKFNLKEETLPWIIEEYGLEEILRWVKD-RRKAIVE-------GVKFQRLRGTPASLKIALKWANIEDITIIEEPPGKHFFELQIGIKDVPNDFFVDAVVELAKLSLPARSRLMRIFNDHYNVDRFILDESLFGSLLSDYSGIKVEKNGPVLSFGRINFFSSRGPLVEIVDNYLREHYEQAFSNDIYRLDVAVLGETEPHTKDYKGIYERNHQWYNLKALYPLPQSLLPEIKFAKAQIVLSDSWRLGEINTCFPVSSIEERGNKFVLGSDKLSGQYWNLKHKPILERFSVTHNYKVENYTDQKVRKYVLAEHNVYYKNDL--EQKDSTHELEKHILVFYPGVLKWHEHRHLHRSWKSSQVISIIS-----------
6_WP_143688709.1  MKNLLPPNATKQEQALVDAIDYKVDPSCIKGFKFNLKEETLPWIIEEYGLEEILRWVKD-RRKAVIE-------GVKFQRLRGTPASLKIALKWANIEDIKIIEEPPGKHFFELQIGIRDVPNNFFVDAVVELAKLSLPARSRLMRIFNDYYNVDRFILDESLFGSLLSDYSGIKVEKNGPVLSFGRINFFSSRGPLVEIVDNYLREHYEQTFSNDIYRLDVAVLGETEAHTKDYKGIYERSHQWYNLKALYPLSQSLLPEIKFAKAQIVLSDSWKLGEINGCFPVSSVEEKGNKFVLGNDKLSEQHWNLKHKPILERFSIIHRYKVENYTDQKVRKYILAEHNVYYKNDSDSEQKDSIHELEKHILVFYPGVLKWHEHRHLHRSWKDSRIISLIS-----------
6_WP_141456769.1  M--LLPPNATKQEQALVDATDYKVDPSCIRGFKFRLEEETLPWLIEEYELGEILHWVKD-RRKAVVE-------GVKFQRLRGTPASLKIALKWANIEDITIIEEPPGKHFFELQIGIKDVPNDFFVDAVVELAKLSLPARSRLMRMFNDYYNVDRFILDESFFGNLLSDYSGIKVEKDGPVLSFGRVNFFRFSSTSIKVIESYLRNHYEQAFSNDIYRLDVVVLGETEPHTKEYKGIYERSHQWYNLKVLYPLPQSLLPEIKFAKAQIVLSDSWSLGEINTCFPVSSVEERGKKFLLGSSKLSEQFWNLKHKPILERFSVTHNYKVENYTDQKVRKYVLAEHNVYYKNDLDSEQKESIHELEKHILVFYPGVLKWHEHRHLHRSWKNIQVISIIS-----------
6_WP_015588924.1  --MLLPPNSTKEERAIVEAIDYKVDPSRIKGFKFNSKDEILPWIIEEYGLGEILRWVKD-KGKAIRE-------GIKFQRLRGTPASLKIALKWANIEDITIIEEPPGKHFFELQVGIRDVPNDFFVDAVVELAKLSLPARSRLMRLFNDHYNIGRFILDESFFGSLLSDYSGTKIEKDGPVLSFGRVNFFRSSGPVVRIIENYLRNHYEQALSNDIYRLDVAILGETEPHTKNYNGIYERNHVWYNFKALYPLPQSLLPAIKFAKAQIVLSDSWNLGEINACFPVTSIEEEGDKFLLGSSKLSEQLWNLKYKPVLERFSVTHHYKVEDFTNQKVIRFGLAEHNVHFESDLDSEQKDSIHELERYILVFYPGVLTWHEHRHLNRSWEEKQVVCLMS-----------
6_WP_226080701.1  MKNLLPPNATKQERALVDATDYRVDPNCIRGFKFRLEERILPWLIEEYELGEILRWVKD-RRKAIVE-------GVKFQRLRGTPASLKIALKWANIEDITIIEEPPGKHFFELQIGIRDVPNNFFVDVVVELAKLSLPARSRLMRMFNDYYNVDRFILDESFFGNLLSDYSGIKVEKDGPVLSFGRKNTFELKVLNSSFKFSTFRVHYEQAFSNDIYRLDVAVLGETEPHTKDYKGIYGRSHQWYNLKALYPLPQSLLPAIKFVKAQIVLSDSWKLGEINSCFPVGRIEEEGNEFVLGSDKLSGQYWNLKHKPILERFSVTHNYKVENYTDQKVRKYVLAEHNVYYKN--DSEQKDSIHELEKHILVFYPGVLKWHEHRHLHRSWKNSQVVCVIS-----------
4_WP_007302879.1  --MLLPPNATKQEQALVDAIDYKVDPSCIRRFKFSLKEETLPWIIEEYGLEEILRWVKD-RRKAVIE-------GVKFQRLRGTPASLKIALKWANIEDIKIIEEPPGKHFFELQVGIKEVPNDFFVDAVVELAKLSLPVRSRLMRIFNDYYNVQRFILDESLFGDLLSDYSGVKIEKDGPVLSFGRVNFFRSSGPVIRIIENYLRDHYERALSNDIYRLDVAVLGETEAHTKDYKGIYERSHQWYNLKALYPLSQSLLPEIKFAKAQIVLSDSWKLGEINGCFPVSSVEEKGNKFVLGNDKLSGQRWNLKHKPILERFSIIHRYKVENYTDQKVRKYVLAEHNIYYKNDLYSEQKDSIHELEKHILVFYPGVLKWHEHRHLHRSWKNSQVISIIS-----------
4_WP_138265006.1  --MLLPPNATKQERALVDATDYRVDPSCIRGFKFRLEERILPWLIEEYELGEILRWVKD-KRKAVIE-------GVKFQRLRGTPASLKIALKWANIEDITIIEEPPGKHFFELQVGIKEVPNDFFVDAVVELAKLSLPVRSRLMRIFNDYYNVQRFILDESLFGDLLSDYSGVKIEKDGPVLSFGRVNFFRSSGPVIRIIENYLRDHYERALSNDIYRLDVAILGETEPHIKDYQGIYERSHQWYNVKALYPLPQSLLPAIKFAKAQIVLSDSWKLGEINSCFPLCYQEEIGGTLFLGNDKLSDQLWNLEYKPILERFNISYEYEAKNLTDQKVAKANLEV----VRKQVKGYNI---------------------------------------------------
2_WP_114517513.1  ----------------------------------------------------------------------------------------------------------------ELQVGIKEVPNDFFVDAVVELAKLSLPVRSRLMRIFNDYYNAQRFILDESLFGDLLSDYSGVKIEKDGPVLSFGRVNFFRSSGPVIRIIENYLRDHYERALSNDIYRLDVAILGETEPHTRDYKGIYERDHLWYNLKALYPLPQSLLPSIKFAKAQIVLSDSWDLGDINTCFPVSSVEERGNKFVLGSDKLSGQYWNLKHKPILERFSITHNYKVENYTDQKITNYVLAEHNVYYKNDL--EQKDSIHELEKHILVFYPGVLKWHEHRHLHRSWKNSQAICIIS-----------
2_WP_151807971.1  MKSLLPPNATKQEQALVDATDYKVDPRCIRGFKFNLKEETLPWLIEEYELGEILRWIKD-KRKAVVE-------GVKFQRLRGTPASLKIALKWANIEDITIIEEPPGKHFFELQIGIRNVPNNFFVDAVVELAKLSLPARSRLMRIFNDYYNVDRFILDESIFGSLLSDYSGRKVEKDGPVLSFGRVNFFRFSVTSIKVIESYLRNHYEQTFSNDIYRLDVAVLGETETHTKDYKGIYERSHQWYNLKALYPLPQSLLPEIKFAKAQIVLSDSWNLGEINACFPVGSIEEEGNKFVLGNDKLSGQRWNLKHKPILERFSVTHNYKVENYTDQKITKYVLAEHNIYYKNDLDKEQKDSTHELEKHILVFYSGVLKWHEHQHLHRSWKNSQAICVIS-----------
2_WP_226080511.1  M--LLPPNATKQEKALVDATDYKVDPSCIRGFKFSLKEETLPWLIEEYELGEILRWVKD-KRRAIVE-------GVKFQRLRGTPESLKIALKWANIEDITIIEEPPGKHFFELQIGIKDVPNDFFVDAVVELAKLSLPARSRLMRIFNDHYNIDRFILDESFFGSLLSDYSGIKIEKDGPVLSFGRKNTFELKSLNPNFKFSTFRIHYEQAFSNDIYRLNVAVLGETEPHTKDYKGIYERSHQWYNLKALYSLTQSLLPSIKFAKAQIVLSDSWKLGEINSCFPVGRIEEEGNKFLLGSDKLSGQYWNLKHKPILERFSITHAYKAENYTDQKITKYALAEHNIHFESELDSEQKDSIHELEKHILVFYPGVLKWHEHRHLHRSWKDSRIISLIS-----------
2_WP_047759348.1  --MLLPPNATKQEQALVEAIDYKVDPSCIRGFKFNLKEEVLPWLVEEYGLEEILRWAKD-KRRAIKE-------GIKFQRLRGTPASLKIALKWANIEDITIIEEPPGKHFFELQVGIKEVPNDFFVDAVVELAKLSLPARSRLMRIFNDYYNAQRFILDESLFGDLLSDYSGVKIEKDGPVLSFGRVNFFRSSGPVIRIIENYLRDHYEQAFSNDIYRLDVAILGETEPHTKNYNGIYERSHQWNNLQTLYPLPQSLLPAIKFAKAQIVLSDSWNLGEINACFPVSSVEEEGNKFVLGSSKLSEQLWNLKYKPILERFSVTHHYKVEDFTDQKVIRFGIAEHNVHFESDVNSEQKDSIHEPENYILVFYPGVLKWHEHRHLHRSWKNSQVISITS-----------
1_WP_007302879.1  --MLLPPNATKQEQALVDAIDYKVDPSCIRRFKFSLKEETLPWIIEEYGLEEILRWVKD-RRKAVIE-------GVKFQRLRGTPASLKIALKWANIEDIKIIEEPPGKHFFELQVGIKEVPNDFFVDAVVELAKLSLPVRSRLMRIFNDYYNVQRFILDESLFGDLLSDYSGVKIEKDGPVLSFGRVNFFRSSGPVIRIIENYLRDHYERALSNDIYRLDVAVLGETEAHTKDYKGIYERSHQWYNLKALYPLSQSLLPEIKFAKAQIVLSDSWKLGEINGCFPVSSVEEKGNKFVLGNDKLSGQRWNLKHKPILERFSIIHRYKVENYTDQKVRKYVLAEHNIYYKNDLYSEQKDSIHELEKHILVFYPGVLKWHEHRHLHRSWKNSQVISIIS-----------
1_AGK87089.1      --MLLPPNATKQEKALVDAVDYKVDPGCIRGFKFSPGEKVLPWIIEEYGLGEILHWVTD-KRKAIKE-------GIKFQRLRGTPESLKIALKWANIEDITIIEEPPGKHFFELQVGIRDVP---FVDAVVELAKLSLPARSRLMRLFNDHYNIGRFILDESFFGSLLSDYSGVKIEKDGPVLSFGRVNFFRSSGPVIRIIENYLRDHYERALSNDIYRLDVAILGETEPHTKNYNGIYERNHVWYNFKALYPLPQSLLPAIKFAKAQIVLSDSWNLGEINACFPVTGIEEEGDKFLLGSSKLSEQLWNLKYKPILERFSVTHHYKVEDFTNQKVIRFGLAEHNVHFESDLNSEQKDSIHEPENYILVFYPGVLTWHEHRHLNRSWEEKQVICLMS-----------
1_QTP63000.1      --MLLPPNATKQEKALVDAVDYKVDPGCIRGFKFSPGEKVLPWIIEEYGLGEILHWVTD-KRKAIKE-------GIKFQRLRGTPESLKIALKWANIEDITIIEEPPGKHFFELQVGIRDVP---FVDAVVELAKLSLPARSRLMRLFNDHYNIGRFILDESFFGSLLSDYSGVKIEKDGPVLSFGRVNFFRSSGPVIRIIENYLRDHYERALSNDIYRLDVAILGETEPHTKNYNGIYERNHVWYNFKALYPLPQSLLPAIKFAKAQIVLSDSWNLGEINACFPVTGIEEEGDKFLLGSSKLSEQLWNLKYKPILERFSVTHHYKVEDFTNQKVIRFGLAEHNVHFESDLNSEQKDSIHEPENYILVFYPGVLTWHEHRHLNRSWEEKQVICLMS-----------
1_WP_015588924.1  --MLLPPNSTKEERAIVEAIDYKVDPSRIKGFKFNSKDEILPWIIEEYGLGEILRWVKD-KGKAIRE-------GIKFQRLRGTPASLKIALKWANIEDITIIEEPPGKHFFELQVGIRDVPNDFFVDAVVELAKLSLPARSRLMRLFNDHYNIGRFILDESFFGSLLSDYSGTKIEKDGPVLSFGRVNFFRSSGPVVRIIENYLRNHYEQALSNDIYRLDVAILGETEPHTKNYNGIYERNHVWYNFKALYPLPQSLLPAIKFAKAQIVLSDSWNLGEINACFPVTSIEEEGDKFLLGSSKLSEQLWNLKYKPVLERFSVTHHYKVEDFTNQKVIRFGLAEHNVHFESDLDSEQKDSIHELERYILVFYPGVLTWHEHRHLNRSWEEKQVVCLMS-----------
1_WP_044471240.1  --MLLPPNATKKEKALVDAIDYKVDPGCIRGFKFSQGEKVLPWIIEEYGLGEILHWVKD-KRKAIKK-------GIKFQRLRGTPASLKIALKWANIEDITIIEEPSGKHFFELQIGIKDVPNDFFVDAVVELAKLSLPARSRLMRIFNDYYNISRFILDESFFGSLLSDYSGVKIEKDGPVLSFGRVNFFRSHGPVIRIVENYLRDHYERALSNDIYRLDVAILGETEPHTKNYNGIYERNHVWYNFKALYPLPQSLLPKIKFAKAQIVLSDSWNLGEINACFPVTSGEEKGSKFLLGSDKLSEQLWNLKHKPILERFSVTHHYKVEDFTNQKVIIFGVAEHNIHFERDLNSEQKDSIHEPENYVLVFYPGVLTWHEHRHLNRGWEEKQVICLMH-----------
1_RLT61852.1      --MLLPPNATKKEKALVDAIDYKVDPGCIRGFKFSQGEKVLPWIIEEYGLGEILHWVKD-KRKAIKK-------GIKFQRLRGTPASLKIALKWANIEDITIIEEPSGKHFFELQIGIKDVPNDFFVDAVVELAKLSLPARSRLMRIFNDYYNISRFILDESFFGSLLSDYSGVKIEKDGPVLSFGRVNFFRSHGPVIRIVENYLRDHYERALSNDIYRLDVAILGETEPHTKNYNGIYERNHVWYNFKALYPLPQSLLPKIKFAKAQIVLSDSWNLGEINACFPVTSGEEKGSKFLLGSDKLSEQLWNLKHKPILERFSVTHHYKVEDFTNQKVIIFGVAEHNIHFERDLNSEQKDSIHEPENYVLVFYPGVLTWHEHRHLNRGWEEKQVICLMH-----------
1_WP_044471240.1  --MLLPPNATKKEKALVDAIDYKVDPGCIRGFKFSQGEKVLPWIIEEYGLGEILHWVKD-KRKAIKK-------GIKFQRLRGTPASLKIALKWANIEDITIIEEPSGKHFFELQIGIKDVPNDFFVDAVVELAKLSLPARSRLMRIFNDYYNISRFILDESFFGSLLSDYSGVKIEKDGPVLSFGRVNFFRSHGPVIRIVENYLRDHYERALSNDIYRLDVAILGETEPHTKNYNGIYERNHVWYNFKALYPLPQSLLPKIKFAKAQIVLSDSWNLGEINACFPVTSGEEKGSKFLLGSDKLSEQLWNLKHKPILERFSVTHHYKVEDFTNQKVIIFGVAEHNIHFERDLNSEQKDSIHEPENYVLVFYPGVLTWHEHRHLNRGWEEKQVICLMH-----------
1_WP_010962728.1  --MLLPPNATKKEKALVDAIDYKVDPGCIRGFKFSQGEKVLPWIIEEYGLGEILHWVKD-KRKAIKK-------GIKFQRLRGTPASLKIALKWANIEDITIIEEPSGKHFFELQIGIKDVLNDFFVDAVVELAKLSLPARSRLMRIFNDYYNISRFILDESFFGSLLSDYSGVKIEKDGPVLSFGRVNFFRSHGPVIRIVENYLRDHYERALSNDIYRLDVAILGETEPHTKNYNGIYERNHVWYNFKALYPLPQSLLPKIKFAKAQIVLSDSWNLGEINACFPVTSGEEKGSKFLLGSDKLSEQLWNLKHKPILERFSVTHHYKVEDFTNQKVIIFGVAEHNIHFERDLNSEQKDSIHEPENYVLVFYPGVLTWHEHRHLNRGWEEKQVICLIY-----------
1_ERN55643.1      --MLLPPNATKKEKALVDAIDYKVDPGCIRGFKFSQGEKVLPWIIEEYGLGEILHWVKD-KRKAIKK-------GIKFQRLRGTPASLKIALKWANIEDITIIEEPSGKHFFELQIGIKDVPNDFFVDAVVELAKLSLPARSRLMRIFNDYYNISRFILDESFFGSLLSDYSGVKIEKDGPVLSFGRVNFFRSHGPVIRIVENYLRDHYERALSNDIYRLDVAILGETEPHTKNYNGIYERNHVWYNFKALYPLPQSLLPKIKFAKAQIVLSDSWNLGEINACFPVTSGEEKGSKFLLGSDKLSEQLWNLKHKPILERFSVTHHYKVEDFTNQKVIIFGVAEHNIHFERDLNSEQKDSIHEPENYVLVFYPGVLTWHEHRHLNRGWEEKQVICLIY-----------
1_WP_022626319.1  --MLLPPNATKKEKALVDAIDYKVDPGCIRGFKFSQGEKVLPWIIEEYGLGEILHWVKD-KRKAIKK-------GIKFQRLRGTPASLKIALKWANIEDITIIEEPSGKHFFELQIGIKDVPNDFFVDAVVELAKLSLPARSRLMRIFNDYYNISRFILDESFFGSLLSDYSGVKIEKDGPVLSFGRVNFFRSHGPVIRIVENYLRDHYERALSNDIYRLDVAILGETEPHTKNYNGIYERNHVWYNFKALYPLPQSLLPKIKFAKAQIVLSDSWNLGEINACFPVTSGEEKGSKFLLGSDKLSEQLWNLKHKPILERFSVTHHYKVEDFTNQKVIIFGVAEHNIHFERDLNSEQKDSIHEPENYVLVFYPGVLTWHEHRHLNRGWEEKQVICLIY-----------

DUF2924 Alignment
9_WP_019236408.1  M-----VEKEVLLLERKSLSELRKIWKKVYGEEAPKHSKKYLIPRLSYRMQEEAYGKMSRKGSKRLEYLADRLEKGKRISSDKLPVAGTELILERGEETHAVMVTDKGLIYREEFFTSLSAVAGKIMGMSYNGPLLFGMRDKNGS---
u_WP_015588926.1  ME---GIEKKVLNLEKKALEELRKIWRKVFVEEAPRNSKKYLIPRLAYRLQEKAYGEISRKGAKRLKYLADRLEQGKRISSDKLPAVGTELILERGEETHAVMVTDKGLIYREEFFTSLSAVAGKIMGMSYNGPLLFGMRDKKVS---
8_WP_172758430.1  ME--KEIEKKVMNLERKPLGELRKTWKKVFGEEAPRYSKKYLIPRLAYRMQEKAYGEMSRKGAKRLEYLADRLEKGKRISSDKLPVAGTELILERGEETHAVMVTDKGLIYKEEFYTSLSAVAGKIMGMSYNGPLLFGMRDKNGS---
8_WP_172758413.1  ME--EEIEKKVMNLERKPLGELRKMWKKVFVEEAPRYSKKYLIPRLAYRMQEKVYGEMSRKGLKRLEYLADRLEKGKRISSDKLPVEGTELILERGEETHAVMVTDKGLIYREEFFTSLSAVAGRIMGMSYNGPLLFGMRDKNGS---
8_WP_208571536.1  ME--EEIARKVKGLEKKTLEELRKIWKKVYGEEAPRYSKKYLIPRLAYRMQEKVYGKMSRKGLKRLEYLADRLEKGKRISSDKLPVEGTELILERGEETHAVMVTDKGLIYREEFYTSLSAVAGKIMGMSYNGPLLFGMRDKNGS---
8_WP_172758460.1  ME--EETEKKVMNLEKKTLEELRRMWKKVFGEEAPKHSKKYLIPRLAYRMQEKAYGEISRKGLKRLDYLADRLEKGKRISSDKLPVAGTELILERGKETHAVMVTDKGLIYKEEFFTSLSAVAGKIMGMSYNGPLLFGMREKNGS---
8_OJH31462.1      ME--EEIEKKVMNLERKPLGELRKTWKKVFGEEVPRYSKKYLIPRLAYRMQEKAYGEMSRKGIKRLEYLGDRLEKGKRISSDKLPVEGTELILERGEETHVVMVTDKGLIYKEEFYTSLSAVAGRIMGMSYNGPLLFGMRDKSEN---
8_WP_143688762.1  ME--KEIEKKVMNLEKKPLGEMRKIWKKVYGEEAPRYSKKYLIPRLAYRMQEKAYGEMSRKGAKRLEYLADRLEKGKRISSDKLPVAGTELILERGEETHAVMVTDKGLIYREEFFTSLSAVAGKIMGMSYNGPLLFGMRDKNEN---
8_WP_264378250.1  ME--EETEKKVMNLERKPLGELRKIWKKVFGKEAPRYSKKYLIPRLAYRMQEKAYGEMSRKGTKRLEYLADRLEKGKRISSDKLPVEGTELILERGEETHTVMVTDKGLIYREEFFTSLSAVAGKIMGMSYNGPLLFGLRDQKGKENV
8_WP_211908372.1  ME--RETEKKVMNLERKPLGELRKTWKKVFGEEAPKHSKKYLMPRLAYRMQEEAYGKMSRKGAKRLEYLADQLEKGKRISSDKLPVAGTELILERGEEMHAVMVTDKGLIYREEFFTSLSAVAGKIMGMSYNGPLLFGMREKNGS---
6_WP_143688706.1  ME--EETEKKVMNLERKPLDELRKTWKKVFGEEAPKHSKKYLIPRLAYRMQEKAYGEMSRKGTKRLEYLAERLEKGKRISSDKLPVAGTELILERGEETHAVMVTDKGLIYKEEFYTSLSGVAGKIMGMSYNGPLLFGMRDKSGN---
6_WP_141456772.1  MK--EETEKKVMNLEKKTLEELRRMWKKVYGEEAPKYSKKYLVPRLAYRMQEEAYGEMSRKGTKRLEYLADRLEKGKRISSDKLPVEGTELILERGKETHAVMVTDKGLIYREEFFTSLSAVAGKVMGMSYNGPLLFGMREKERKSV-
6_WP_015588926.1  ME---GIEKKVLNLEKKALEELRKIWRKVFVEEAPRNSKKYLIPRLAYRLQEKAYGEISRKGAKRLKYLADRLEQGKRISSDKLPAVGTELILERGEETHAVMVTDKGLIYREEFFTSLSAVAGKIMGMSYNGPLLFGMRDKKVS---
6_WP_226080706.1  ME--KEVEKKVMNLERKPLDELRKIWKKVYGEEAPRYSKKYLIPRLAYRIQEEAYGEMSRKGTKRLEYLADRLEKGKRISSDKLPVAGTELILERGEETHAVMVTDKGLIYKEEFYTSLSAVAGKIMGMSYNGPLLFGMRDKSGN---
4_WP_007302883.1  ME--KEIEKKVMNLEKKPLGEMRKIWKKVYGEEAPRHSKKYLIPRLAYRLQEKVHGEISRKGAKRLEYLADRLEKGKRISSDKLPVAGTELILERGEETHAIMVTDKGLIYREEFYTSLSAVAGKIMGMSYNGPLLFGMRDKSGN---
4_WP_138265077.1  ME--EEIEKKVMNLEKKPLGELRKIWKKVYGEEAPRYSKKYLIPRLAYRMQEEAYGKMSRKGAKRLEYLADRLEKGKRISSDKLPVAGTELILERGEEMHAVMVTDKGLIYREEFFTSLSAVAGKIMGMSYNGPLLFGMRDKEKEC--
2_WP_114517511.1  ME--KEIEKKVMNLERKPLGELRKTWKKVFGEEAPRYSKKYLIPRLAYRMQEKAYGEMSRKGAKRLEYLADRLEKGKRISSDKLPVAGTELILERGEEMHAVMVTDKGLIYREEFYTSLSAVAGEIMGMSYNGPLLFGMRDKNGS---
2_WP_151807974.1  ME--KEIEKKVMNLDRKPLDELREIWKKVYGEEAPRYSKKYLIPRLAYRMQEKAYGEMSRKGSKRLEYLADRLEKGKRISSDKLPVEGTELILERGEETHAVMVTDKGLIYKEEFYTSLSAVAGKIMGMSYNGPLLFGMRDKSGN---
2_WP_226080517.1  ME--KEIEKKVMNLEKKPLGEMRKIWKKVYGEEAPRYSKKYLIPRLAYRMQEKAYGEMSRKGAKRLEYLADRLEKGKRISSDKLPVEGTELILERGEETHAVMVTDKGLIYREEFFTSLSAVAGKIMGMSYNGPLLFGMRDKEKEC--
2_WP_047759350.1  ME--EEIEKKVMNLEKKTLEELKKIWKKVYGKEAPRYSKKYLIPRLAYRMQEKAYGEMSRKGIKRLEYLADRLEKGKRISSDKLPVAGTELILERGEETHAVMVTDKGLIYKEEFYTSLSAVAGKIMGMSYNGPLLFGLRDQKGS---
1_WP_007302883.1  ME--KEIEKKVMNLEKKPLGEMRKIWKKVYGEEAPRHSKKYLIPRLAYRLQEKVHGEISRKGAKRLEYLADRLEKGKRISSDKLPVAGTELILERGEETHAIMVTDKGLIYREEFYTSLSAVAGKIMGMSYNGPLLFGMRDKSGN---
1_QGT16103.1      ME--KEIEKKVKDLEKESLEGLRKIWKKVYGEEAPRYSKKYLIPRLAYRMQEKAYGEMSRKGRKRLEYLADRLEKGKRISSDKLPVAGTELILERGKETHAVMVTDKGLIYKEEFYTSLSAVAGKIMGMSYNGPLLFGMREKEKEC--
1_AGK87088.1      ME--KKVEKEVKCLEKKPLAELKKIWKKVFEEEAPRHSKKYLIPRLAYRLQEKAYGEISRKGAKRLEYLADRLEKGKRISSDKLPVEGTELILERGEEVHVVMVTNTGLIYREEFYTSLSAVAGKIMGMSYNGPLLFGMRDKKVS---
1_QTP63002.1      ME--KKVEKEVKCLEKKPLAELKKIWKKVFEEEAPRHSKKYLIPRLAYRLQEKAYGEISRKGAKRLEYLADRLEKGKRISSDKLPVEGTELILERGEEVHVVMVTNTGLIYREEFYTSLSAVAGKIMGMSYNGPLLFGMRDKKVS---
1_WP_015588926.1  ME---GIEKKVLNLEKKALEELRKIWRKVFVEEAPRNSKKYLIPRLAYRLQEKAYGEISRKGAKRLKYLADRLEQGKRISSDKLPAVGTELILERGEETHAVMVTDKGLIYREEFFTSLSAVAGKIMGMSYNGPLLFGMRDKKVS---
1_WP_155968708.1  ME--KEIEKKVKDLEKESLEGLRKIWKKVYGEEAPRYSKKYLIPRLAYRMQEKAYGEMSRKGRKRLEYLADRLEKGKRISSDKLPVAGTELILERGKETHAVMVTDKGLIYKEEFYTSLSAVAGKIMGMSYNGPLLFGMREKEKEC--
1_WP_044471239.1  MERKEEIEKKVMNLEKKALEEVRKIWKKVYGEGAPRYSKKYLIPRLAYRMQEKAYGEISRKGAKRLEYLADRLEKGKRISSDKLPVEGTELILERGEETHAVMVTDKGLIYKEEFYTSLSAVAGKIMGMSYNGPLLFGMRDKEKEC--
1_RLT61846.1      MERKEEIEKKVMNLEKKALEEVRKIWKKVYGEGAPRYSKKYLIPRLAYRMQEKAYGEISRKGAKRLEYLADRLEKGKRISSDKLPVEGTELILERGEETHAVMVTDKGLIYKEEFYTSLSAVAGKIMGMSYNGPLLFGMRDKEKEC--
1_WP_044471239.1  MERKEEIEKKVMNLEKKALEEVRKIWKKVYGEGAPRYSKKYLIPRLAYRMQEKAYGEISRKGAKRLEYLADRLEKGKRISSDKLPVEGTELILERGEETHAVMVTDKGLIYKEEFYTSLSAVAGKIMGMSYNGPLLFGMRDKEKEC--
1_WP_010962725.1  MERKEEIEKKVMNLEKKALEEVRKIWKKVYGEGAPRYSKKYLIPRLAYRMQEKAYGEISRKGAKRLEYLADRLEKGKRISSDKLPVEGTELILERGEETHAVKVTDKGLIYKEEFYTSLSAVAGKIMGMSYNGPLLFGMRDKEKEC--
1_ERN55640.1      MERKEEIEKKVMNLEKKALEEVRKIWKKVYGEGAPRYSKKYLIPRLAYRMQEKAYGEISRKGAKRLEYLADRLEKGKRISSDKLPVEGTELILERGEETHAVKVTDKGLIYKEEFYTSLSAVAGKIMGMSYNGPLLFGMRDKEKEC--
1_WP_010962725.1  MERKEEIEKKVMNLEKKALEEVRKIWKKVYGEGAPRYSKKYLIPRLAYRMQEKAYGEISRKGAKRLEYLADRLEKGKRISSDKLPVEGTELILERGEETHAVKVTDKGLIYKEEFYTSLSAVAGKIMGMSYNGPLLFGMRDKEKEC--

Recombinase Alignment
9_WP_096097267.1  MLKEVRCTIYTRKSNEDGLEQKFNSLDAQRVACEKYIKSREGWVVLAKRYDDGGFSGKNLERPAIKELFEDVKGGEVDCVVVYTLDRLSRETKDSIEVTSFFRRHRVNFVAVTQIFDNNTPMGKFVQTVLSGAAQLEREMIVERVKNKIATSKEQGLWMGGTLPLGYDVKDKELIINEKEAKIVGHIFERYLELKSMAELARELNSQGYRTK---S--------DIFKKATVRRIITNPIYMGKIKHYEKEYEGKHEAIIEEEKWQKAQELIRNQPYRKAKYEEALLRGIIKCKSCDVNMTLTYAKKENKRYRYYVCNNHLRGKGCESENRNVIAGEVEKEVMRKAEQIYENW-REKTEEKWENLSFGKQKEVVKKLIKGVMIREDGIEVHSESEETFI--PI--KKKGNKCTVVEPEGKTNNALLKAVVRAHLWKRQLEEGKYRSVKEMSAKINIGTRRIQQILRLNYLAPKIKEDIVNGRQPRDLKLAYLREVPMLWSDQLEKFYGLESQFTKAIGNGKDYVPENQYFKTKN
u_WP_190321318.1  MLKEVRCAIYTRKSNEDGLEQKFNSLDAQRVACKKYIKSREGWVALAKRYDDGGYSGSNLNRPAIKELFEDVKAGEVDCVVVYTLDRLSRETKDCIEVTSFFRRHRISFVAVTQIFDNNTPMGKFVQTVLSGAAQLEREMIVERVKNKIATSKEEGLWMGGNVPLGYDVKEKELIINEKEAKVIKHIFERYMELRSMAELARELNREGYRTK---AKS------DIFKKATVRRIITNPIYMGKIRHYEKQYKGKHEAIIEEEKWQKAQELIKNQPYRGKKYEEALLKGMIRCRCCKVNMTLTYSKKENKRYRYYICNNHFRGKGCKSMNRTVVAGEVEKEVMKRAECLYENWEKGAKKEKWENLSFGKQKEAVKKLIKTVWVREDGIEVCSESEEKFI--PMNLKKKGNKCTVVEPEGKTNNALLKAVVRAHLWKRQLEEGKYRSVKELSIKINIGTRRIQQILRLNYLAPKIKEDIVNGRQPSNLRLVDLREIPMLWSEQMEKFYKLAS-----------------------
8_WP_172758431.1  MLKEVRCAIYTRKSNEDGLEQKFNSLDAQRVACEKYIKSREGWVALAKRYDDGGFSGKNLERPAIKELFEDVKAGEVDCVVVYTLDRLSRETKDSIEVTSFFRRHRVNFVAVTQIFDNNTPMGKFVQTVLSGAAQLEREMIVERVKNKIATSKEQGLWMGGTLPLGYDVKDKELMINEKEAKTVKHIFARYLELKSMAELARELNREGYRTK---S--------DIFKKATVRRIITNPIYMGKIRHYEKEYEGKHEAIIKGEKWQKAQELIKNQPYRKAKYEEALLRGIIKCKSCDVNMTLTYSKKENKRYRYYVCNNHLRGKDCGSVNRTIVAGEVEKEVMKKAEQLYEKW-G---EE-WKNLSPGKQKEIVKKLIKGVMVKEDGIEVHSESEEKFI--LI--KKKGNKCTVVEPEGKTNNALLKAVVRAHLWKRQLEEGKYASVGELSAKINIGTRRIQQILRLNYLAPKIKEDIVNGRQPRGLKLADLREIPMLWSEQLEKFYGLAT-----------------------
8_WP_208571535.1  MLKEVRCAIYTRKSNEDGLEQKFNSLDAQRVACEKYIKSREGWVALAKRYDDGGYSGKNLERPAIKELFEDVKGGEVDCVVVYTLDRLSRETKDSIEVTSFFRRHRVNFVAVTQIFDNNTPMGKFVQTVLSGAAQLEREMIVERVKNKIATSKEQGLWMGGTLPLGYDVKDKELIINEKEAKTVKHIFERYLELKSMAELARELNSQGYRTK---A--------DIFKKSTVRRIITNPIYMGKIRHYEKEYEGKHEAIIEEEKWKKAQELIRNQPYRKAKYEEALLKGIIKCKSCDVNMTLTYSKKENKRYRYYICNNHLRGKNCESINRIIVAGEVEKEVIKRAEDLYEKW-GEKAEE-WKNLSFGKQKEVVKKLIKGVMVKEDGIEVSLEDKVEFI--PMWLKKKGNKCTVVEPEGKTNNALLKAVVRAHSWKRQLEEGKYRSVKELSAKINIGTRRIQQVLRLNYLAPKIKEDIVNGRQRRGLKLADLREIPMLWSEQVEKFYGLAM-----------------------
8_WP_172758461.1  MLKEVRCAIYTRKSNEDGLEQKFNSLDAQRVACEKYIKSREGWVILAKRYDDGGYSGKNLERPAIKELFEDVKGGEVDCVVVYTLDRLSRETKDSIEVTSFFRRHRVNFVAVTQIFDNNTPMGKFVQTVLSGAAQLEREMIVERVKNKIATSKEHGLWMGGTLPFGYDVKDKELIINEKEAKTVKHIFERYVELKSMAELARELNREGYRTK---GKS------DIFKKATVRRIITNPIYTGKIRHYEKEYEGKHEAIIEEEKWQKAQELIRNQPYRKARYEEALLKGIIKCKSCDVNMTLTYSKKENKRYRYYICNNHLRGKGCESINRTIVAGEVEKEVMRKTEQLYE-----KWGEEWKNLSFREQKEVVKKLIKGVMVREDGIEVHSESEEKFI--PI--KKKGNKCTVVEPEGKTNNALLKAVVRAHLWKRQLEEGKYGSVKELSAKINIGTKRIQQILRLNYLAPKIKEDIVNGRQPSNLRLADLREIPMLWSEQMKKFYKLALSCS--------------------
8_OJH31461.1      MLKEVRCAIYTRKSNEDGLEQKFNSLDAQRVACEKYIKSKEGWVILAKRYDDGGYSGKNLERPAIKELFEDVKKGEVDCVVVYTLDRLSRETKDSIEVTSFFRRHRVNFVAVTQIFDNNTPMGKFVQTVLSGAAQLEREMIVERVKNKIATSKEQGLWMGGTLPLGYDVKDKELIINEKEAKIVGHIFERYVELKSMAELARELNSQGYRTK---A--------DIFKKATVRRIITNPIYMGKIRHYEKQYEGKHEAIIEQEKWQKAQELIKNQPYRKAKYEEALLKGIIKCKSCDVNMTLTYSKKENKRYRYYICNNHLRGKNCESINRTIVAGEVEKEVMKKAEQLYEKW-GEKAEE-WKNLSFGKQKEVVKKLIKGVMVREDGIEVHSESEEKFI--PT--KKKGNKCTVVEPEGKTNNVLLKAVVRAHLWKRQLEEGEYANIKELSKKINIGTRRIQQILRLNYLAPKIKEDIVNGRQPRDLRLADLREIPMLWSKQLEKFYG--------------------------
8_WP_143688921.1  MLKEVRCAIYTRKSNEDGLEQKFNSLDAQRIACEKYIKSREGWVILAKRYDDGGFSGKNLERPAIKELFEDVKAGEVDCVVVYTLDRLSRETKDSIEVTSFFRRHRVNFVAVTQIFDNNTPMGKFVQTVLSGAAQLEREMIVERVKNKIATSKEQGLWMGGTLPLGYDVKDKELIINEKEAKLVKHIFERYIELKSMAELARELNREGYRIR---S--------DIFKKATVRRIITNPIYMGKIRHYEKQYKGKHEAIIEEENWQKAQELIKNQPYQGKKYEEALLKGIIKCKSCDVNMILTYAKKENKRYRYYVCNNHLRGKSCASKSRNIVAGEVEKEVMKRAEHLYKNW-QEKAEE-WEELSFGKQKEVVKNLINGVMVRDDGIVVSSESGEIFI--PI--KKKGKKCTVVEPEGKTNNALLKAVVRAHLWRRQLEEGKYASVGELSAKINIGTRRIQQILRLNYLAPKIKEDIVNGRQPRDLKLFDLKEIPMLWSEQREKFYGSAS-----------------------
8_WP_264378251.1  MCKGIRCGIYTRKSNEDGLEQKFNSLDAQRVACEKYIKSKEGWVALAKRYDDGGYSGKNLERPAIKELFEDVKKGEVDCVVVYTLDRLSRETKDSIEVTSFFRRHRVNFVAVTQIFDNNTPMGKFVQTVLSGAAQLEREMIVERVKNKIATSKEQGLWMGGTLPLGYDVKDKELIINEKEAKLVKHIFERYIELKSMAELARELNSQGYRTK---S--------DIFKKATVRRIVTNPIYMGKIRHYEKEYEGKHEAIIKEEKWQKAQELIKNQPYRKAKYEEALLKGIIKCKSCGVNMTLTYAKKENKRYRYYVCNNHLRGKNCESVNRTIVAGEVEKEVMRKAEQIYENW-REKTEEKWENLNFGKQKEVVKKLIKGVMIKEDGIEVSLEDKVEFI--PI--KKKGKKCTVIEPEGKTNNALLKAVVRAHSWKRQLEAGKYASVKELSVKINIGTRRVQQILRLNYLAPKIKEDIVNGRQPRDLKLVDLREIPMLWSEQLEKFYGLDCIV---------------------
8_WP_211908374.1  MLKEVRCAIYTRKSNEDGLEQKFNSLDAQRVACEKYIKSKEGWVALAKKYDDGGYSGKNLERPAIKELFEDVRGGEIDCVVVYTLDRLSRETKDSIEVTSFFRRHRVNFVAVTQIFDNNTPMGKFVQTVLSGAAQLEREMIVERVKNKIATSKEQGLWMGGTLPLGYDVKDKELIINEKEAKTVQHIFERYLELKSMAELARELNREGYRTK---AKT------DIFKKATVRRIITNPIYVGKIRHYDKQYEGKHEAIIEEEKWKKAQELISNQPYRGVKYEEALLKGIIKCKSCDVNMTLTYSKKENKRYRYYVCNNHLRGKGCESGSRNVIAGEVEKEVMKRAEDLYE-----KWEEKAEEWSFGKQKEVVKKLIKGVMVKEDGIEVRLEGKVEFV--PI--KKKGNKCRIVEPEGKTNNVLLKAVVRAHSWKRQLEAGKYGSVKELSAKINIGTRRIQQILRLNYLAPKIKEDIVNGRQLRDLRLAELREIPMLWGEQLKKFYGSAS-----------------------
6_WP_143688883.1  MLKEVRCAIYTRKSNEDGLEQKFNSLDAQRVACEKYIKSKEGWVALAKRYDDGGFSGKNLERPAIKELFKDVKKGEVDCVVVYTLDRLSRETKDSIEVTSFFRRHRVNFVAVTQIFDNNTPMGKFVQTVLSGAAQLEREMIVERVKNKIATSKEQGLWMGGTLPLGYDVKDKELIINEKEAKIVGHIFERYLELKSMAELARELNSQGYRTK---S--------DIFKKATVRRIITNPIYMGKIRHYEKEYEGKHEAIIEEERWKKAQELIKNQPYRKAKYEEALLKGIIKCKSCEVNMTLTYAKKENKRYRYYICNNRLGGKGCASMSRNIVAGEVEKEVMKKAEQLYEKW-GKKAEE-WRNLSFGKQKEVVKKLIKGVMVKEDEIEVCLENKVEFI--AI--KKKGNKCTVIEPEGKTNNALLKAVVRAHSWKRQLEEGKYRSVKELSAKINIGTRRIQQILRLNYLAPKIKEDIVNGRHPRGLKLADLREIPMLWSEQLKKFYGLAS-----------------------
6_WP_010962487.1  MLKEVRCAIYTRKSNEDGLEQKFNSLDAQRVACKKYIKSREGWVALAKRYDDGGYSGSNLNRPAIKELFEDVKAGEVDCVVVYTLDRLSRETKDCIEVTSFFRRHRISFVAVTQIFDNNTPMGKFVQTVLSGAAQLEREMIVERVKNKIATSKEEGLWMGGNVPLGYDVKEKELIINEKEAKVIKHIFERYMELRSMAELARELNREGYRTK---AKS------DIFKKATVRRIITNPIYMGKIRHYEKQYKGKHEAIIEEEKWQKAQELIKNQPYRGKKYEEALLKGMIRCRCCKVNMTLTYSKKENKRYRYYICNNHLRGKGCKSMNRTVVAGEVEKEVMKRAECLYENWEKGAKKEKWENLSFGKQKEAVKKLIKTVWVREDGIEVCSESEEKFI--PMNLKKKGNKCTVVEPEGKTNNALLKAVVRAHLWKRQLEEGKYRSVKELSIKINIGTRRIQQILRLNYLAPKIKEDIVNGRQPSNLRLVDLREIPMLWSEQMEKFYKLAS-----------------------
6_WP_226080707.1  MLKEVRCAIYTRKSNEDGLEQKFNSLDAQRVACEKYIKSKEGWVALAKRYDDGGFSGKNLERPAIKELFKDVKKGEVDCVVVYTLDRLSRETKDSIEVTSFFRRHRVNFVAVTQIFDNNTPMGKFVQTVLSGAAQLEREMIVERVKNKIATSKEQGLWMGGTLPFGYDVKDKELIINEKEAKTVKHIFERYLELKSMAELARELNREGYRTK---S--------DIFKKATVRRIITNPIYVGKIRHYEKEYEGKHEAIIEEEKWQKAQELIRNQPYRKAKYEEALLRGIIKCKNCGVNMTLTYSKKENKRYRYYVCNNHLRGKDCGSVNRTIVAGEVEKEVMKRAEQLYENW-KEKTEEKWKNLSFRRQKEVVKKLIKGVMVKEDEIEVCLEDKVEFIPMWL--KKKGKKCTVIEPEGKTNNALLKGVVRAHLWKRQLEEGKYASVGELSAKINIGTRRIQQILRLNYLAPKIKEDIVNGRQPRDLKLVDLREIPMLWSEQMDKFYKLVP-----------------------
4_WP_007302977.1  MLKEVRCAIYTRKSNEDGLEQKFNSLDAQRVACEKYIKSREGWVALAKRYDDGGYSGKNLERPAIKELFEDVKAGEVDCVVVYTLDRLSRETKDSIEVTSFFRRHRVNFIAVTQIFDNNTPMGKFVQTVLSGAAQLEREMIVERVKNKIATSKEQGLWMGGTLPLGYDVKDKELIINGKEAKTVKHIFERYMELKSMAELARELNSQGYRTK---ARF------DIFKKATVRRIITNPIYMGKIRHYEKEYEGKHEAIIEEEKWQKAQELIRNQPYRKAKYEEALLRGIIKCKSCDVNMTLTYSKKENKRYRYYICNNHLRGKSCESVNRTVVAGKVEKEVMKRAEDLYE-----KCGEEWKNLSFGKQKEVVKKLIKGVMVKEDGIEVSSEDKVEFI--PI--KKKGNKCTVVEPEGKTNNALLKAVVRAHLWKRQLEEGKYANIKELSAKVNIGTRRIQQILRLNYLAPKIKEDIVNGRQPRGLRLVDLREIPMLWGEQLEKFYGLGA-----------------------
4_WP_138265076.1  MLKEVRCAIYTRKSNEDGLEQKFNSLDAQRVACEKYIKSRESWVALAKRYDDGGFSGKNLERPAIKELFEDVKKGEVDCVVVYTLDRLSRETKDSIEVTSFFRRHRVNFIAVTQIFDNNTPMGKFVQTVLSGAAQLEREMIVERVKNKIATSKEQGLWMGGTLPLGYDVKDKELIINEKEARTVKHIFERYLELKSMAELARELNREGYRTK---S--------DIFKKATVRRIITNPIYMGKIRHYEKEYEGKHEAIIKEEKWQKAQELIKNQPYRKAKYEEALLKGIIKCKSCNANMTLTYAKKENKRYRYYVCNNHLRGKSCESENRNVIAGEVEKEVMKRAERLYENW-EEKVEE-WKNLSFGKQKEAVKKLIKAVLVREDGIEVYSESEEKFI--SI--KKKGNKCTVVEPEGKTNNALLKAVVRAHLWKRQLEERKYESVKELSAKINIGTRRIQQILRLNYLAPKIKEDIVNGRQPRDLKLVDLREIPMLWSEQLEKFYGLAA-----------------------
3_WP_151807975.1  MLKEVRCAIYTRKSNEDGLEQKFNSLDAQRVACEKYIKSREGWVALAKRYDDGGFSGKNLERPAIKELFEDVKAGEVDCVVVYTLDRLSRETKDSIEVTSFFRRHRVNFIAVTQIFDNNTPMGKFVQTVLSGAAQLEREMIVERVKNKIATSKEQGLWMGGTLPLGYDVKDKELIINEKEAKTVKHIFERYVELKSMAELARELNRGGYRTK---AKS------DIFKKATVRRIITNPIYMGKIRHYEKEYEGKHEAIIEEEKWKKAQELIRNQPYKKAKYEEALLKGIIKCKSCDVNMTLTYAKKENKRYRYYVCNNHLRGKGCESEKRNVIAGEVEKEVMRKTEQLYENW-KDKTEEKWENLNFGKQKEIVKKLIKGVMVKEDGMEVHSESEKKFI--PI--KKKGNKCTVVEPEGKTNNALLKAVVRAHSWKRQLEEVKYRSVKELSAKINIGTRRIQQILRLNYLAPKIKEDIVNGRQPRGLKLADLREIPMLWSEQLEKFYGLAT-----------------------
3_WP_226080520.1  MLKEVRCAIYTRKSNEDGLEQKFNSLDAQRVACEKYIKSREGWVILAKRYDDGGFSGKNLERPAIKELFEDVKVGEVDCVVVYTLDRLSRETKDSIEVTSFFRRHRVNFVAVTQIFDNNTPMGKFVQTVLSGAAQLEREMIVERVKNKIVTSKEQGIWMGGTVPLGYDVKDKELIINEKEAKTVKHIFERYLELKSMAELARELNSQGYRTK---GKS------DIFKKATVRRIVTNPIYVGKIKHYEKEYEGKHEAIIEEEKWQKAQELIKDQPYRKAKYEEALLKGIIKCKSCDVNMTLTYAKKENKRYRYYVCNNHLRGKNCESVNRTIVAGEVEKEVMRKTEQLYEKW-G-KKAEEWKNLSFGKQKEVVKKLIKGVMVREDGIGVSSESEEKFI--PM--KKKGNKCTVVEPEGKTNNALLKAVVRAHLWKRQLEEGKYRSVKELSIKINIGTRRIQQILRLNYLAPKIKEDVVNGRQPRGLKLSDLKEIPMLWSEQVKKFYGLNL-----------------------
3_WP_047759351.1  MLKEVRCAIYTRKSNEDGLEQKFNSLDAQRVACEKYIKSKEGWVILAKRYDDGGYSGKNLERPAIKELFEDVKAGEVDCVVVYTLDRLSRETKDSIEVTSFFRRHRVNFVAVTQIFDNNTPMGKFVQTVLSGAAQLEREMIVERVKNKIATSKEQGLWMEGTLPLGYDVKDKELIINEKEAKVVRYIFERYLELKSMAELARELNSQGYRAK---S--------DIFKKATVRRIVTNPIYMGKIRHYEKQYEGKHEAIIKEEKWQKAQELIKNQPYRKARYEEALLRGIIKCKSCDVNMTLTYAKKENKRYRYYVCNNHLRGKGCESENRNVIAGEVEKEVMKKAEQLYEKW-GEKAEE-WKNLSFREQKEVVKKLIKGVMVREDGTEVYSESEETFI--PI--KKKGNKCTVVEPEGKTNNALLKAVVRAHLWKRQLEEGEYANIKELSKKINIGTRRIQQILRLNYLAPEIKEDIVNGRQPRDLRLADLREIPMLWSEQLEKFYG--------------------------
1_WP_007302977.1  MLKEVRCAIYTRKSNEDGLEQKFNSLDAQRVACEKYIKSREGWVALAKRYDDGGYSGKNLERPAIKELFEDVKAGEVDCVVVYTLDRLSRETKDSIEVTSFFRRHRVNFIAVTQIFDNNTPMGKFVQTVLSGAAQLEREMIVERVKNKIATSKEQGLWMGGTLPLGYDVKDKELIINGKEAKTVKHIFERYMELKSMAELARELNSQGYRTK---ARF------DIFKKATVRRIITNPIYMGKIRHYEKEYEGKHEAIIEEEKWQKAQELIRNQPYRKAKYEEALLRGIIKCKSCDVNMTLTYSKKENKRYRYYICNNHLRGKSCESVNRTVVAGKVEKEVMKRAEDLYE-----KCGEEWKNLSFGKQKEVVKKLIKGVMVKEDGIEVSSEDKVEFI--PI--KKKGNKCTVVEPEGKTNNALLKAVVRAHLWKRQLEEGKYANIKELSAKVNIGTRRIQQILRLNYLAPKIKEDIVNGRQPRGLRLVDLREIPMLWGEQLEKFYGLGA-----------------------
1_QGT16102.1      MLKEVRCGIYTRKSNEDGLEQKFNSLDAQRVACEKYIKSKEGWVVLAKRYDDGGFSGKNLERPAIKELFEDVKTGEVDCVVVYTLDRLSRETKDSIEVTSFFRRHRVNFVAVTQIFDNNTPMGKFVQTVLSGAAQLEREMIVERVKNKIATSKEQGLWMGGTLPLGYDVKDKELIINEKEARVVRYIFERYLKLKSMAELARELNSQGYRTK---S--------DIFKKATVRRIVTNPIYMGKIRHYEKEYEGKHEAIIEEEKWQKAQELIRNQPCRKAKYEEALLKGIIKCKSCDVNMTLTYSKKENKRYRYYVCNNHLRGKGCESVNRTIVAGEVEKEVMRKTEQLYEKW-GEKAEE-WKDLSFGKQKEVVKKLIKGVMVREDGIGVSSESEETFI--PI--KKKGNKCTVVEPEGKTNNALLKAVVRAHLWKRQLEEGKYESVKELSAKINIGTRRIQQILRLNYLAPKIKEDIVNGRQPRSLKLADLREIPVLWSEQLEKFYGLAS-----------------------
1_AGK87105.1      MLKEVRCAIYTRKSNEDGLEQKFNSLDAQRVACEKYIKSREGWVALAKRYDDGGYSGSNLNRPAIKELFEDVKAGEVDCVVVYTLDRLSRETKDCIEVTSFFRRHRISFVAVTQIFDNNTPMGKFVQTVLSGAAQLEREMIVERVKNKIATSKEEGLWMGGNPPLGYDVKDKELIINEKEAKVIKHIFERYMELKSMAELARELNREGYRTKKFEAKSGKVYGGEIFKKATVRRIITNPIYMGKTRHYEKQYKGKHEAIIEEEKWKKAQELIKDQPYRKAKYEEALLKGIIKCKSCDVNMTLTYSKKENKRYRYYVCNNHLRGKDCESGNRNVIAGEVEKEVMKRAERLYENW--ERGEEKWENLSFGKQKEVVKKLVKGVMVKEDGIEVHSESEKTFI--AMNLKKKGNKCTVVEPEGKTNNALLKAVVRAHLWKRQLEERKYASLKELSVKINIGTRRIQQILRLNYLAPKIKEDIVNGRQPSNLRLVDLREIPTLWSEQMEKFYGLVS-----------------------
1_QTP63003.1      MLKEVRCAIYTRKSNEDGLEQKFNSLDAQRVACEKYIKSREGWVALAKRYDDGGYSGSNLNRPAIKELFEDVKAGEVDCVVVYTLDRLSRETKDCIEVTSFFRRHRISFVAVTQIFDNNTPMGKFVQTVLSGAAQLEREMIVERVKNKIATSKEEGLWMGGNPPLGYDVKDKELIINEKEAKVIKHIFERYMELKSMAELARELNREGYRTKKFEAKSGKVYGGEIFKKATVRRIITNPIYMGKTRHYEKQYKGKHEAIIEEEKWKKAQELIKDQPYRKAKYEEALLKGIIKCKSCDVNMTLTYSKKENKRYRYYVCNNHLRGKDCESGNRNVIAGEVEKEVMKRAERLYENW--ERGEEKWENLSFGKQKEVVKKLVKGVMVKEDGIEVHSESEKTFI--AMNLKKKGNKCTVVEPEGKTNNALLKAVVRAHLWKRQLEERKYASLKELSVKINIGTRRIQQILRLNYLAPKIKEDIVNGRQPSNLRLVDLREIPTLWSEQMEKFYGLVS-----------------------
1_WP_010962487.1  MLKEVRCAIYTRKSNEDGLEQKFNSLDAQRVACKKYIKSREGWVALAKRYDDGGYSGSNLNRPAIKELFEDVKAGEVDCVVVYTLDRLSRETKDCIEVTSFFRRHRISFVAVTQIFDNNTPMGKFVQTVLSGAAQLEREMIVERVKNKIATSKEEGLWMGGNVPLGYDVKEKELIINEKEAKVIKHIFERYMELRSMAELARELNREGYRTK---AKS------DIFKKATVRRIITNPIYMGKIRHYEKQYKGKHEAIIEEEKWQKAQELIKNQPYRGKKYEEALLKGMIRCRCCKVNMTLTYSKKENKRYRYYICNNHLRGKGCKSMNRTVVAGEVEKEVMKRAECLYENWEKGAKKEKWENLSFGKQKEAVKKLIKTVWVREDGIEVCSESEEKFI--PMNLKKKGNKCTVVEPEGKTNNALLKAVVRAHLWKRQLEEGKYRSVKELSIKINIGTRRIQQILRLNYLAPKIKEDIVNGRQPSNLRLVDLREIPMLWSEQMEKFYKLAS-----------------------
1_WP_155968705.1  MLKEVRCGIYTRKSNEDGLEQKFNSLDAQRVACEKYIKSKEGWVVLAKRYDDGGFSGKNLERPAIKELFEDVKTGEVDCVVVYTLDRLSRETKDSIEVTSFFRRHRVNFVAVTQIFDNNTPMGKFVQTVLSGAAQLEREMIVERVKNKIATSKEQGLWMGGTLPLGYDVKDKELIINEKEARVVRYIFERYLKLKSMAELARELNSQGYRTK---S--------DIFKKATVRRIVTNPIYMGKIRHYEKEYEGKHEAIIEEEKWQKAQELIRNQPCRKAKYEEALLKGIIKCKSCDVNMTLTYSKKENKRYRYYVCNNHLRGKGCESVNRTIVAGEVEKEVMRKTEQLYEKW-GEKAEE-WKDLSFGKQKEVVKKLIKGVMVREDGIGVSSESEETFI--PI--KKKGNKCTVVEPEGKTNNALLKAVVRAHLWKRQLEEGKYESVKELSAKINIGTRRIQQILRLNYLAPKIKEDIVNGRQPRSLKLADLREIPVLWSEQLEKFYGLAS-----------------------
1_WP_012673193.1  MLKEVRCAIYTRKSNEDGLEQKFNSLDAQRVVCEKYIKSREGWVALAKKYDDGGFSGSNLNRPAIKELFEDVKVGEVDCVVVYTLDRLSRETKDCIEVTSFFRRHRISFVAVTQIFDNNTPMGKFVQTVLSGAAQLEREMIVERVKNKIATSKEQGLWMGGTLPLGYDVKDKELIINEKEAKTVKHIFERYVELKSMAELARELNREGYRTK---AKS------DIFKKATVRRIITNPIYMGKIRHYDKQYEGKHEAIIEEEKWQKAQELIRNQPYKKAKYEEALLRGIIKCKSCDVNMTLTYAKKENKRYRYYVCNNHLRGKNCESVNRTIVAGEVEKEVMRKTEQLYENW-KEKTEEEWKNLSFGKQKEVVKKLIKGVMVKGDGIEVSSEDKIEFI--PI--KKKGNKCVVMEPEGKTNNALLKAVVRAHLWKRQLEEGKYGSIKELSAKINIGARRIQQILRLNYLAPKIKEDIVNGRQPRGLKLVDLKEIPMLWSEQREKFYGLDL-----------------------
1_RLT61848.1      MLKEVRCAIYTRKSNEDGLEQKFNSLDAQRVVCEKYIKSREGWVALAKKYDDGGFSGSNLNRPAIKELFEDVKVGEVDCVVVYTLDRLSRETKDCIEVTSFFRRHRISFVAVTQIFDNNTPMGKFVQTVLSGAAQLEREMIVERVKNKIATSKEQGLWMGGTLPLGYDVKDKELIINEKEAKTVKHIFERYVELKSMAELARELNREGYRTK---AKS------DIFKKATVRRIITNPIYMGKIRHYDKQYEGKHEAIIEEEKWQKAQELIRNQPYKKAKYEEALLRGIIKCKSCDVNMTLTYAKKENKRYRYYVCNNHLRGKNCESVNRTIVAGEVEKEVMRKTEQLYENW-KEKTEEEWKNLSFGKQKEVVKKLIKGVMVKGDGIEVSSEDKIEFI--PI--KKKGNKCVVMEPEGKTNNALLKAVVRAHLWKRQLEEGKYGSIKELSAKINIGARRIQQILRLNYLAPKIKEDIVNGRQPRGLKLVDLKEIPMLWSEQREKFYGLDL-----------------------
1_WP_012673193.1  MLKEVRCAIYTRKSNEDGLEQKFNSLDAQRVVCEKYIKSREGWVALAKKYDDGGFSGSNLNRPAIKELFEDVKVGEVDCVVVYTLDRLSRETKDCIEVTSFFRRHRISFVAVTQIFDNNTPMGKFVQTVLSGAAQLEREMIVERVKNKIATSKEQGLWMGGTLPLGYDVKDKELIINEKEAKTVKHIFERYVELKSMAELARELNREGYRTK---AKS------DIFKKATVRRIITNPIYMGKIRHYDKQYEGKHEAIIEEEKWQKAQELIRNQPYKKAKYEEALLRGIIKCKSCDVNMTLTYAKKENKRYRYYVCNNHLRGKNCESVNRTIVAGEVEKEVMRKTEQLYENW-KEKTEEEWKNLSFGKQKEVVKKLIKGVMVKGDGIEVSSEDKIEFI--PI--KKKGNKCVVMEPEGKTNNALLKAVVRAHLWKRQLEEGKYGSIKELSAKINIGARRIQQILRLNYLAPKIKEDIVNGRQPRGLKLVDLKEIPMLWSEQREKFYGLDL-----------------------
1_WP_010962724.1  MLKEVRCAIYTRKSNEDGLEQKFNSLDAQRVVCEKYIKSREGWVALAKKYDDGGFSGSNLNRPAIKELFEDVKVGEVDCVVVYTLDRLSRETKDCIEVTSFFRRHRISFVAVTQIFDNNTPMGKFVQTVLSGAAQLEREMIVERVKNKIATSKEQGLWMGGNPPLGYDVKEKELIINEKEAKIIKHIFERYMELKSMAELARELNREGYRTK---AKS------DIFKKATVRRIITNPIYMGKIRHYEKQYKGKHEAIIEEEKWQKAQELISNQPHRKAKYEEALLKGIIKCKSCDVNMTLTYSKKENKRYRYYVCNNHLRGKNCESVNRTIVAGEIEKEVMKRAECLYGD---G------ENLSFREQKEAMKKLIKGVMVKEDGIEVCSESEEKFI--PM--KKKGNKCIVIEPEGKTNNALLKAVVRAHSWKRQLEEGKYRSVKELSKKINVGTRRIQQILRLNYLAPKIKEDIVNGRQPRGLKLVDLKEIPMLWSEQREKFYGLDL-----------------------
1_ERN55639.1      MLKEVRCAIYTRKSNEDGLEQKFNSLDAQRVVCEKYIKSREGWVALAKKYDDGGFSGSNLNRPAIKELFEDVKVGEVDCVVVYTLDRLSRETKDCIEVTSFFRRHRISFVAVTQIFDNNTPMGKFVQTVLSGAAQLEREMIVERVKNKIATSKEQGLWMGGNPPLGYDVKEKELIINEKEAKIIKHIFERYMELKSMAELARELNREGYRTK---AKS------DIFKKATVRRIITNPIYMGKIRHYEKQYKGKHEAIIEEEKWQKAQELISNQPHRKAKYEEALLKGIIKCKSCDVNMTLTYSKKENKRYRYYVCNNHLRGKNCESVNRTIVAGEIEKEVMKRAECLYGD---G------ENLSFREQKEAMKKLIKGVMVKEDGIEVCSESEEKFI--PM--KKKGNKCIVIEPEGKTNNALLKAVVRAHSWKRQLEEGKYRSVKELSKKINVGTRRIQQILRLNYLAPKIKEDIVNGRQPRGLKLVDLKEIPMLWSEQREKFYGLDL-----------------------
1_WP_010962724.1  MLKEVRCAIYTRKSNEDGLEQKFNSLDAQRVVCEKYIKSREGWVALAKKYDDGGFSGSNLNRPAIKELFEDVKVGEVDCVVVYTLDRLSRETKDCIEVTSFFRRHRISFVAVTQIFDNNTPMGKFVQTVLSGAAQLEREMIVERVKNKIATSKEQGLWMGGNPPLGYDVKEKELIINEKEAKIIKHIFERYMELKSMAELARELNREGYRTK---AKS------DIFKKATVRRIITNPIYMGKIRHYEKQYKGKHEAIIEEEKWQKAQELISNQPHRKAKYEEALLKGIIKCKSCDVNMTLTYSKKENKRYRYYVCNNHLRGKNCESVNRTIVAGEIEKEVMKRAECLYGD---G------ENLSFREQKEAMKKLIKGVMVKEDGIEVCSESEEKFI--PM--KKKGNKCIVIEPEGKTNNALLKAVVRAHSWKRQLEEGKYRSVKELSKKINVGTRRIQQILRLNYLAPKIKEDIVNGRQPRGLKLVDLKEIPMLWSEQREKFYGLDL-----------------------

Maturase Alignment
X_WP_233418792.1  ------------------------------------------------------------------------------------------------------------------------------------MVEIAK-SD-GSKRLLGIPTVADRIAQAVVKDQLEQLVEPKFHEDSYGYCPKTSALDAVGVARARQ-RCWQQDWCIDLNIKNFFDSLDHQLMMKAIRFHSEEKWIHLYVERWLKVRLQLESGELVERQSCTPQGGVASP-LLANIFMHHAFDDWM---------------RR-HYP-----EVRFEHFADDILA---HCSSQKQA-KKVLEEIKIRLKECSLELHPEKTKIVYFKDDY----RGGSYEYESFDFFGYTFRPRLSM-N-KYGKTFVNFTPAISKQAANRIRKEIRSWRIHLRSDKTITDLARMFNAYVQGWVNYYGRYYKSA-MYPFLPNMEHFLTRWVMRKYKRFQGYKKRARNWFGCVRKRQPRLFVHWKLGLGSRFG-------------------------------------------------------------------------------------------------------------------------------------------
X_KJV79664.1      ----------------MLNANVTIKTNDNNNSEQIHWYTIDWQDINKKVNNLRKRIY-RASANGNTKLVGSLQKLMLKSRSNKLLAIRRVTQINRGKRSPGIDKIVVNTDKERNLLMHKLIDNNLLSVKPIKRVYIPK--RKGKLRPLGLPTILDRCRQAVVKSALEPYWEAKFEGSSYGF-----------------------------------------------------------------------------------------------------------------------------------------------------------------------------------------------------------------------------------------------------------------------------------------------------------------------------------------------------------------------------------------------------------------------------------------------------------------------------------------------
X_KJV79668.1      -----------------------------------------MIKTSIGLQDLRRKIYIKAKAEKQWRFWGLYVHVCKIETLRESYKLAKHNKGAPGIDGVIFEMIELAGVEQFLENIQTELQARTYYPKRRRVKVIPK-DNGNKMRKLSIPTIKDRVVEGALKLILEPIFEADFQPGSYGYRPKRTAAAAIEKVTVAAIKEKTR--VIDVDLRSYFDTIAHFELFNKIAERVNDKDVMKLLKLIVKASG----------KRGISQGGPLSP-LLSNIYLNEVDKMLE-----------RA--KSVSKLRDGYDHVEYVRWADDLIILIDGYSKWQWLERAINIRLRQELLKIKVELNEEKTNTVNLKS------------GETFSFLGFDFRLVKTKQG-KI-----GIQKTPRMKARTVLLEKLKEIFHKYISQ-PVDRVICLINPILRGWINYFRIGNSSRCFGYVRD--------WVEKKVRRHLMKSRGL-KGFGWERWSRRELYEK------------MGLYN--DYQIQYYRPLKAITADRP----------------------------------------------------------------------------------------------------------------
X_KJV79675.1      ----------------MLNANVTIKTNDNNNSEQIHWYTIDWQDINKKVNNLRKRIY-RASANGNTKLVGSLQKLMLKSRSNKLLAIRRVTQINRGKRSPGIDKIVVNTDKERNLLMHKLIDNNLLSVKPIKRVYIPK--RKGKLRPLGLPTILDRCRQAVVKSALEPYWEAKFEGSSYGFRPGRSTHDAIQRISAIVCPGTTRGWILDADIKSAFDNIDHDFLLKIVRNFPA-RNWI---KAWLKSGV-MEEYQFTKTTVGTPQGGVISP-LLLNIALHGMEDILN-------ITYDK------YDHLHPKSEYALVKYADDFVI---CAKSESSC-IKAKQIINDWLNIRGLGLSEEKTKILHI--------------KEGFDFLGFNIRQYNTKSR----RRGVTLLVKPSKDTIKSFKKRIMIEWKRSFAW-GIDRIIENLNPRIMGWCSYFNKVVAKRTFIQLDRWMWMRQARFACRRHPNKYWKWLKEKYWGRIKARNDNWVFMD---KSKD-----LYLWKLQWTAIKRHILVKGKASPDNPALKEYWQKRQASKPKYFFKTRQILWRRQEGKCLVCLDSIEALSK-------------------------------------------------------------------
X_KJV79677.1      ----------------MLNANVTIKTNDNNNSEQIHWYTIDWQDINKKVNNLRKRIY-RASANGNTKLVGSLQKLMLKSRSNKLLAIRRVTQINRGKRSPGIDKIVVNTDKERNLLMHKLIDNNLLSVKPIKRVYIPK--RKGKLRPLGLPTILDRCRQAVVKSALEPYWEAKFEGSSYGFRPGRSTHDAIQRISAIVCPGTTRGWILDADIKSAFDNIDHDFLLKIVGNFPA-RNWI---KAWLKSGV-MEEYQFTKTTVGTPQGGVISP-LLLNIALHGMEDILN-------ITYDK------YDHLHPKSEYALVKYADDFVI---CAKSESSC-IKAKQIINDWLNIRGLGLSEEKTKILHI--------------KEGFDFLGFNIRQYNTKSR----RRGVTLLVKPSKDTIKSFKKRIMIEWKRSFAW-GIDRIIENLNPRIMGWCSYFNKVVAKRTFIQLDRWMWMRQARFACRRHPNKYWKWLKEKYWGRIKARNDNWVFMD---KSKD-----LYLWKLQWTAIKRHILVKGKASPDNPALKEYWQKRQASKPKYFFKTRQILWRRQEGKCLVCLDSIDNGENVQVHHKILKRCGGTDHINNLCLLHTNCHRQVHSKRGQLIAAVSKLLEPYA-----------------
X_KJV76967.1      --------------------------------------------------------------------------------------------------------------------------------------------------------------------------------------------------------------------------------MKIVGNFPA-RNWI---KAWLKSGV-MEEYQFTKTTVGTPQGGVISP-LLLNIALHGMEDILN-------ITYDK------YDHLHPKSEYALVKYADDFVI---CAKSESSC-IKAKQIINDWLNIRGLGLSEEKTKILHI--------------KEGFDFLGFNIRQYNTKSR----RRGVTLLVKPSKDTIKSFKKRIMIEWKRSFAW-GIDRIIENLNPRIMGWCSYFNKVVAKRTFIQLDRWMWMRQARFACRRHPNKYWKWLKEKYWGRIKARNDNWVFMD---KSKD-----LYLWKLQWTAIKRHILVKGKASPDNPALKEYWQKRQASKPKYFFKTRQILWRRQEGKCLVCLDSIDNGENVQVHHKILKRCGGTDHINNLCLLHTNCHRQVHSKRGQLIAAVSKLLEPYA-----------------
X_WP_232488970.1  --------------------------------------MAVHSIDRNTWLTKLERIK-LLSSKNQDIKFNNLGHIIDLKMLEEQYKELDSKK-AIGIDGITKADYGKKLKANLLSLLTRI-RKWQYQAKPARITEIPK-EDG-GKRPLIISCFEDKIIESTVSKILNSVFEPIFLKYSYGFRPKLNAHDALRELNRLT-YNFNKGAIVEIDITKCFNTIKHCELMEFLR----------LVMKLIETPI-IENGTIVTNKEGCRQGSIVSP-ILANVFLHYVIDSWF---------------AK-ISKENLMGQTGMVRYCDDMVF---VFEKETDA-KRFYDVLPKRLNKYGLNINEAKSQMIKSGRDHAANLAKQDKKIASYNFLGFTCYWGKSRFGTTWRLKYTSRRDRFTEKLKG-----LRKYLRSQSAKQAR------------------------------------------------------------------------------------------------------------------------------------------------------------------------------------------------------------------------------
X_WP_231965415.1  --------------------------------------MAVHSIDRNTWLTKLERIK-LLSSKNQDIKFNNLGHIIDLKMLEEQYKELDSKK-AIGIDGITKEDYGKKLKANLLSLLTRI-RKGQYQAKPARIVKIPK-EDG-GKRPLVISCFEDKIIESAVSKTLNSVFEPIFLKYSYGFHPKLNAHYALRELNRLT-YDFNKVAIVEIDITKCFNTIKHCELMEFLRKKISDKKFLKLITKLVETPI-IENGTIVTNKEGCCQGSIVSP-ML--------------------------------------------------------------------------------------------------------------------------------------------------------------------------------------------------------------------------------------------------------------------------------------------------------------------------------------------------------------------------------------------------
X_WP_012461302.1  --------------------------------------MAVHSIDRNTWLTKLERIK-LLSSKNQDIKFNNLGHIIDLKMLEEQYKELDSKK-AIGIDGITKEDYGKKLKANLLSLLTRI-RKGQYQAKPARIVKIPK-EDG-GKRPLVISCFEDKIIESTVSKILNSVFEPIFLKYSYGFHPKLNAHDALRKLNRLT-YNFNKGAIVEIDITKCFNTIKHCELMEFLRKRISDKKFLRLVMKLIETPI-IENDTIVTNKEGCRQGSIVSP-ILANVFLHYVIDSWF---------------AK-ISEENLIGQTGMVRYCDDMVF---VFESEADA-KRFYDVLPKRLNKYGLNINEAKSQMIKSGRDHAANLAKQGKKIASYNFLVLIFHI---------------------------------------------------------------------------------------------------------------------------------------------------------------------------------------------------------------------------------------------------------------------------
X_WP_064612840.1  ---------------------------------------------------------------------------------------------------------------------------------------------------MVISYFEDKIIESAVSKTLNSVFEPIFLKYSYGFHPKLNAHDALRELNRLT-YNFNKVAIVEIDITKCFNTIKHCELMEFLRKKISDKKFLKLITKLVETPI-IENGTIVTNKEGCCQGSIVSP-ML--------------------------------------------------------------------------------------------------------------------------------------------------------------------------------------------------------------------------------------------------------------------------------------------------------------------------------------------------------------------------------------------------
X_WP_223845045.1  ------------------------------------------------------------------------------------------------------------------------------------------------------------------------MFEPIFLKYSYGFHPKLNAHDALRELNRLT-YNFNKVAIVEIDITKCFNTIKHCELMEFLRKKISDKKFLKLITKLVETPI-IENGTIVTNKEGCCQGSIVSP-ML--------------------------------------------------------------------------------------------------------------------------------------------------------------------------------------------------------------------------------------------------------------------------------------------------------------------------------------------------------------------------------------------------
9_WP_236514402.1  -----------------------------------------------------------------------------METLKEAYKLTKKSNGAPGIDEVTFESIEAEGLEKYLQQIRHELITKTYSPNRNRRKEIPK--VGGKLRTLNIPCIRDRIVQSALKLIIEPIFESDFQDGSYGYRPKRKAHEAVHRVAKAAIKGNTK--CIDVDLKSYFDNVRHHILVEKIAKRVKDKEIMHLIKLILKVGG----------KRGIAQGSPISP-LLSNIYLNEVNKMLE-----------KA--KEMTK-EGKYQRIEYARWADDLVILIDGHQKWEWLEKLVYKRLQEELAKLEVSVNEEKTKVINLKK------------GETLNFLGFNFREKITKQG-KW-----SVQITPTMKARTNLLQRLKEVFRGYKSQ-PIGKVIKIINPILRGWINYFRIGNSSRSFNYVKD--------WVNKKIRRNLMRSRKMRKGFGWKRWSKEWI-GK------------LGLYS--DYRIRYYEP-KAQPVQYVINFGKNLLGKRSAG-----KLHAAFDEAGAGNVNMGILD-------------------------------------------------------------------------
9_WP_149168704.1  --------------------MITSKPVSASTESFEAWKQLPWKKCQKVIVRLQRRIV-KAVQEGRWGKVKALQHLLTRSFSGKALAVKRVTE-NQGKTTAGVDRQLWSTCNAKFQGIKQL-KQRGYKPSPLKRIYISK--SNGKRRPLGIPTIKDRAMQALYLFALEPIAETISDRHSYGFRPKRSCADATVACHLLLASRNQLQWILEGDIKGCFDNINHEWLMKHI---PMEKKIL---HSWLKAGF-LESKTLYPTTAGTPQGGIISP-ILANLALNGLEKLLE-------SRFGKL--GS-RKRNKIRSGVNVIRYADDFII---SGFTHEVLEKEVKPLVSSFLHERGLILSEEKTKITSI--------------TTGFDFLGCNVRRYNKK-----------LIIKPSKESIKRLLNKARTLIKANIAN-TQAIVIKSLNSLLRGWGNYYHHVCAKKAFRKIDNEIWHSLWKWAKKRHPRKGLRWIKNRYFKVMG--QRQWVFAAPICKNKPKEIRYLRLLKLIDIPIRRHVKIRADANPLDLKWKKYFDERVKRT-----RMLASSFSREGSLLLVSPLRMMFPEES------------------------------------------------------------------
u_WP_233641118.1  -----------------------------------------------------------------------------------------------------------------------------------------------------------------------------------------------------------------------------------------------------------------------------------------------------------------------------------------------------------------------------------------------------------------------------------------------------------MLNSLLRGWENYYSHVCAKRAFNKIDHEIMCALWKWAKKRHPRKGLRWIKNRYFKVMK--QRQWVFAAPICKNKPKEIRYLRLLRLIDIPIRRHVKIRADANPLDLKWKKYFDERVKQT-----KMLASSFSREGSLLLVSPLRMMFSEES------------------------------------------------------------------
u_WP_233641120.1  --------------------M---EPVT--------LEEMP-----KVVMRLQRRIV-KAVQQGRWGKVKTLQHLLTRSFSGKALAVKRVTE-NQGKNTAGVDRQIWSTCNTKFQGIKLL-KQRGYKPSPLKRIYISK--SNGKRRPL--ESLR--------------------------------------------------------------------------------------------------------------------------------------------------------------------------------------------------------------------------------------------------------------------------------------------------------------------------------------------------------------------------------------------------------------------------------------------------------------------------------------------------------------------------
u_WP_233641122.1  ---------------------------------------------------------------------------------------------------------------------------------------------------------------------------------------------------------------------------------------------------------------------------------------------ME-------SQFGKL--GS-KRRSKIRSGVNVIRYADDFII---SGITREVLENEVKPLVSSFLQERGLILSEEKTKITSI--------------TTGFDFLGCNVRRYNKK-----------LIIKPSKESIKKL-NKARTLIKANIAN-TQAVLIKLLNSLLRGWENYYSHVCAKRAFNKIDHEIMCALWKWAKKRHPRKGLRWIKNRYFKVMK--QRQWVFAAPICKNKPKEIRYLRLLRLIDIPIRRHVKIRADANPLDLKWKKYFDERVKQT-----KMLASSFSREGSLLLVSPLRMMFSEES------------------------------------------------------------------
u_WP_143688811.1  -------------------------------------------------------------------MNKTKSCDIPKKLIWRAYKQVSKNRGAAGVDGVSITKFEENLKDNLYKLWNRM-SSGSYFPEPVKAVAIPK-DMGGGQRILCVPSVSDRIAQTAATMYLEPLVEPKFHEDSYGYRSNKSALDAVDTAR--K-RCWKYDWVVDLDISGFFDNLDHELVLQAIKKHTDCKWVILYVERWMKSPIQLADGSKVVRDKGVPQGGSVSP-IISNIFMHHVFDIWM---------------KK-NYP-----TVPFERYVDDAIV---HCRTEKQT-GFVKVMIEERLAEYRLKLHPKKTQIVYCKDDN----RRDEFPKQSFDFLGYTFRPRLAR-N-KIGKHFVSFLPAISNKAKKKITTTIRSWKMLRNTHITLEEISGKVNPIVRGWYQYYGKFYRTE-VYKSLKNVERHLEKWVKRKYKRLRSHGRLARQFLGKVRDRSPNIFYHWTLGLGSKRLNNGSCIS------------------------------------------------------------------------------------------------------------------------------------
u_WP_143688734.1  ------------------------------------------------MQGKLNQIA-VRAKQDKRVKFTSLVHLINEENLAECYKELKRNK-ACGIDRVTVEAYGENLEEKLKTLVDSM-KRKQYQPQPVKRVYIPK-AGSKEKRGLGIPSTEDKLVQVMLKKILENIYEANFMDSSYGFRPGRNCHQAINALDKAV-MHKPINYIVEVDIKKFFDNVQHKWLMNCLRERIADPNLLWLIKRFLKAGI-VEVGCYKATDQGTPQGGIVSP-VLANIYLHYVLDLWF---------------EK-KFKPKARGYIQLIRFCDDFVV---GCEREEDT-KEFLELLKQRLSKFGLEIAENKTKIVKFGKKEWYQAEREKRRTASFNFLGFTHYCGKSRNG-KLMMKQKTSKISLARKIKE-----IKEWLKMVRSRICLKDWWQKLKAKVTGHYSYFGVSGNYRCLIQFYRPITKLAFKWINRRSHKKSMDWEQFTYYLKINPLPKPKIYASLYTGALV----------------------------------------------------------------------------------------------------------------------------------------------
u_WP_143688845.1  --------------------MVTGKIVSAPSGTAEHWNQISWFQCRKNTRRLQARIV-QATKARRWNKVKTLQRLLTRSFSAKALAVKRVTS-NKGKCTAGVDNQLWQSPSAKSQGIASL-RQRGYRSQPLRRIYIPK--PTGSKRPLSIPTMKDRAMQALYLMGLDPIAETMGDIHSYGFRKYRSAADAVSQIHTTLAGRSRPQWILEADIKKCFDEIDHCWLENSI---PMEKSIL---SKWLKSGF-VEKQMFRSTIAGTPQGGIISP-VLANLTLDGLENVIS-------KHFGKK--GT-RKRKKY--GVHVIRYADDLIV---TGKSKEILETKVKQLVEDFLSDRGLTLSTGKTKITHV--------------EQGFDFLGQTVRKYKKK-----------IIIKPSAESTNRLLKRIRCLIRKNCAA-TQEKVIELLTPQIRGWVYYHRGICARKAYEKVDSEIFRALWQWSKRRHPNKGLRWIKEKYFKTKE--ARRWCFAT--LTNKEGTVEWKELFQATSVPIRRHKKIQAEANPYDKEWYAYFEKRRSNN-----PSLHEDDKI------------------------------------------------------------------------------------
u_WP_143688811.1  -------------------------------------------------------------------MNKTKSCDIPKKLIWRAYKQVSKNRGAAGVDGVSITKFEENLKDNLYKLWNRM-SSGSYFPEPVKAVAIPK-DMGGGQRILCVPSVSDRIAQTAATMYLEPLVEPKFHEDSYGYRSNKSALDAVDTAR--K-RCWKYDWVVDLDISGFFDNLDHELVLQAIKKHTDCKWVILYVERWMKSPIQLADGSKVVRDKGVPQGGSVSP-IISNIFMHHVFDIWM---------------KK-NYP-----TVPFERYVDDAIV---HCRTEKQT-GFVKVMIEERLAEYRLKLHPKKTQIVYCKDDN----RRDEFPKQSFDFLGYTFRPRLAR-N-KIGKHFVSFLPAISNKAKKKITTTIRSWKMLRNTHITLEEISGKVNPIVRGWYQYYGKFYRTE-VYKSLKNVERHLEKWVKRKYKRLRSHGRLARQFLGKVRDRSPNIFYHWTLGLGSKRLNNGSCIS------------------------------------------------------------------------------------------------------------------------------------
u_WP_143688863.1  -------------------------------------------------------------------MNKTKSFDIPKQLIWRAYKQVSKNKGAAGVDDISITKFQENLKDNLYKLWNRM-SSGSYFPESVKTVAIPK-GTEGGQRILGIPSVFDRIAQTAVTMYLEPLVEPYFHKDSYGYRPNKSALDAVETAR--K-RCWWYDWTIDLDISGFFDNLDHELALQAIKKYTDCKWVILYVERWMKSPIQLADGSKVVRDKGVPQGGSVSP-IISNIFMHHAFDEWM---------------RQ-KHP-----TIPFERYVDDVIV---HCKTKKQA-DFMRIVIKERLAQFKLRLHPEKTQIVYCKDDS----RKGEFSAQSFDFLGYTFRPRLAKNN-KLT---VSFLPAISNKAKKKITKTIRSWRIHRIVYTTLEEISKKIDPIVRGWFQYYGRFYKSE-MYPSLRNIERYLIKWARTKYKRLRKHGRLARQFLGKVRKRSPNIFHHWTLGLGSKG--------------------------------------------------------------------------------------------------------------------------------------------
8_WP_256359389.1  ---------------------------------------MPWRKLEKSSFKLQKRIY-RASQCNDIKKMHNLQRLLLKSTSAKILAVRKVTQDNRGKKTAGVDGKSNLSKKERLLLANSL--DIREKAKPSRRVLIPKPGRPSEHRSLGIPTISDRAKQTLVKMVIEPEWEAKFEQNTYGFRPGRSCHDAIEAIFSAL--KQKTAYCLDADISGCFDNIKHYALLEKLNTTPTLRSII---KGWLKAGV-VENRTLQPTRSGTIQGGTISP-LLACIALHGLEQYIKEALKSELFLYRKKKFGT-TSHQRAQQTLSIIFYADDFVV---MHESEEII-LKAKILIEEWLKTIGLELKPSKTRISHTLSGE----------KPGFNFLGFSIRHYRTRNS----KKGYKLFIKPSRESIKQHNITIKRKLRGLRGA-MQEVVIKELNPIIRGWSQYYLSVVSNKTFNLMGSVMFRKLWKWAVVRHQNKGRSWIKRKYFKKYK--NDNWRFMT---SNK------IYLTKHGDYTIKRHVKVKGTKSPYDGDWV-YWGNRLKKIPGKRPRVIKLL-KLQQGKCSHCQLWFKNEDILEIHHKDRNRRNNMNR--NLSLLHGHCHDELHKSMHDKHQIIEEPYEVKVSSTVLKSSEEGRPSSLR
8_WP_006280223.1  --------------------MITSTTVSAPTNNSEAWNQLPWKKCQKVVMRLQRRIV-KAVQQGRWGKVKTLQHLLTRSFSGKALAVKRVTE-NQGKNTAGVDRQIWSTCNTKFQGIKLL-KQRGYKPSPLKRIYISK--SNGKRRPLGIPTIKDRAMQALYLFALEPIAETISDRHSYGFRPKRSCADATVACHLLLASRNQLQWILEGDIKGCFDNINHEWLMKHI---PMEKKIL---HSWLKAGF-LESKTLYSTTAGTPQGSIISP-ILANLALNGLEKSLE-------SQFGKL--GS-KRRSKIRSGVNVIRYADDFII---SGITREVLENEVKPLVSSFLQERGLILSEEKTKITSI--------------TTGFDFLGCNVRRYNKK-----------LIIKPSKESIKKLLNKARTLIKANIAN-TQAVLIKLLNSLLRGWGNYYSHVCAKRAFNKIDHEIMCALWKWAKKRHPRKGLRWIKNRYFKVMK--QRQWVFAAPICKNKPKEIRYLRLLRLIDIPIRRHVKIRADANPLDLKWKKYFDERVKQT-----KMLASSFSREGSLLLVSPLRMMFSEES------------------------------------------------------------------
8_WP_211907771.1  ------------------------------------------------MQGKLNQIA-VRAKQDKRVKFTSLVHLINEENLAECYKELKRNK-ACGIDRVTVEAYGENLEEKLRMLVDSM-KRKQYRPQPVKRVYIPK-IGSKEKRGLGIPSTEEKLVQVMLKKILENIYEANFMDSSYGFRPGRNCHQAINVLDKAV-MHKPINYIVEVDIKKFFDNVQHKWLMNCLRERIADPNLLWLIKRFLKAGI-VEVGCYKATDQGTPQGGIVSP-VLANIYLHYVLDLWF---------------EK-KFKPKARGYIQLIRFCDDFVV---GCEREEDA-KEFLELLKQRLSKFGLEIAENKTKIVKFGKKEWYQAEREKRRTASFNFLGFTHYCGKSRNG-KLMMKQKTSKISLARKIKE-----IKEWLKMVRSRICLKDWWQKLKAKLTGHYSYFGVSGNYRCLIQFNRLATKLAFKWINRRSQKKSIDWEQFIHYLKVNPLPKPKVYVSLYTGALV----------------------------------------------------------------------------------------------------------------------------------------------
8_WP_214303287.1  --------------------MITSKTVSALTNNSEAWNQLSWKKCQKVVMRLQRRIV-KAVQQGRWGKVKTLQHLLTRSFSGKALAVKRVTE-NQGKNTAGVDRQLWSTCNAKFQGIKLL-KQRGYKPSPLKRIYISK--SNGKRRPLGIPTIKDRAMQALYLFALEPIAETISDRHSYGFRPKRSCADATVACHLLLASRNQLQWILEGDIKGCFDNINHEWLMKHI---PMEKKIL---HRWLKAGF-LESKTLYPTTAGTPQGGIISP-ILANLALNGLEKLLE-------SRFGKL--GS-RRRNKIRSGVNVIRYADDFII---SGNTREVLENEVKPLVTSFLHERGLILSEEKTKITSI--------------IAGFDFLGCNVRRYNKK-----------LIIKPSKESIKRLLNKARTLIKAKIAN-TQAIVIKSLNSLLRGWGNYYHHVCAKKAFRKIDNEIWHSLWKWAKKRHPRKGLRWIKNRYFKVMG--QRQWVFSAPICKNKSKEIRYLRLLRLIDIPIRRHVKIRADANPLDLKWKKYFDERVKRT-----RMLASSFSREGSLLLVSPLKLMYSEDL------------------------------------------------------------------
8_WP_182365032.1  --------------------MITSKPVSASTESFEAWKQLPWKKCQKVIVRLQRRIV-KAVQKGRWGKVKALQHLLTRSFSGKALAVKRVTE-NQGKNTAGVDRQLWSTCNAKFQGIKQL-KQRGYKPSPLKRIYISK--SNGKRRPLGIPSIKDRAMQALYLFALEPIAETISDRHSYGFRPKRSCADATVACHLLLASRNQLQWILEGDIKGCFDNINHEWLMKHI---PMEKKIL---HSWLKAGF-LESKTLYSTTAGTPQGSIISP-ILANLALNGLEKSLE-------SQFGKL--GS-KRRSKIRSGVNVIRYADDFII---SGITREVLENEVKPLVSSFLQERGLILSEEKTKITSI--------------TTGFDFLGCNVRRYNKK-----------LIIKPSKESIKKLLNKARTLIKANIAN-TQAVLIKLLNSLLRGWGNYYSHVCAKRAFNKIDHEIMCALWKWAKKRHPRKGLRWIKNRYFKVMK--QRQWVFAAPICKNKPKEIRYLRLLRLIDIPIRRHVKIRADANPLDLKWKKYFDERVKQT-----KMLASSFSREGSLLLVSPLRMMFSEES------------------------------------------------------------------
6_WP_017531706.1  ------------------------------------------------MQRKLNQIA-VRARQDKRLKFTSLIHLINAENLAECYKELKHNK-ACGIDQVTVEAYGENLEEKLNTLVDSM-KRKRYQPQPVKRVYIPK-AGSKEKRGLGVPSTEDKLVQIMLKKILENIYEANFLDNSYGFRPGRSCHQAVNALNKAV-MYRPTNYVVEVDIKKFFDNVQHKWLMRCLRERITDPNILWLVKRFLKAGV-VEAGHYEATELGTPQGGIVSP-ILANIYLHYVLDLWF---------------EK-KFKLRSKGYMELVRYADDHLI---CCEREKDA-RELLESLKQRLGKFGLEISEDKTRIVKFGKKEWQQGIREKRKTESFNFLGFTHYGTRSRKG-RVMVGHKTSKENLSRKLKE-----IKEWVKKIRNKVHLKDWWSILKAKLTGHYNYFGVSGNYRWLNKFFWRVIKLAYKWINRRSQKKSMNSKQFIHYLQVNPLPKPRICYSLYTK-------------------------------------------------------------------------------------------------------------------------------------------------
6_WP_143688880.1  --------------------MITSKPVSASTESFEAWKQLPWKKCQKVIVRLQRRIV-KAVQEGRWGKVKALQHLLTRSFSGKALAVKRVTE-NQGKNTAGVDRQLWSTCNAKFQGIKQL-KQRGYKPSPLKRIYISK--SNGKRRPLGIPTIKDRAMQALYLFALEPVSETISDRHSYGFRPKRSCADAIAACHLLLARRNRPQWILEGDIKGCFDNINHEWLMKHI---PMEKKIL---HSWLKAGF-LESKTLYPTTAGTPQGSIISP-ILANFTLDGLEQLLE-------SRFGKL--GS-KRRGKIRSGVNVIRYADDFII---SGFTHELLENEVKPLVSSFLHERGLALSEEKTKITFI--------------TTGFDFLGCNVRRYNKK-----------LIIKPSKESIKRLLNKARTLIKANIAN-TQAIVIKSLNSLLRGWGNYYHHVCAKKAFRKIDNEIWHSLWKWAKKRHPRKGLRWIKNRYFKVMG--QRQWVFAAPICKNKPKEIRYLRLLKLIDIPIRRHVKIRADANPLDLKWKKYFDERVKRT-----RMLASSFSREGSLLLVSPLRMMFPEES------------------------------------------------------------------
6_WP_264685732.1  --------------------MNSSKYVIDQQFVRYEWNTIPWRKVEKFVFKLQKRIY-QAAICNDKKKVHKLQRLLLNSISAKLLAVRKVTQDNRGKKTAGIDGKANLNHKERLQLAYSL--NVREKAKPSKRVWIPKPGKPIEYRPLGILTISDRAKETLMKMALEPEWEVGFEPNMYGFRPGRSCHDAIEAIFNSL--NWKTAYCLDADISGCFDNINQNALLEKLNTTPTFRRII---KGWLRAGV-MENRKFESTKRGTIQGGTISP-LLACVALNGLEQYIKETLWSELLQYRKMKCGV-ASSREAKSSLSVIFYADDFII---IHESKEII-LKAKMIVEEWLKTIGLELKPSKTKISHTQNGE----------KPGFNFLGFSIRHYSTKNN----KRGYKLLVKPSRESRKQHTLTIKHKIRGLRGS-TQETVIRQLNPITRGWSKYYSSVVSNKTFRFIDSVMFRNIWKWAVYRHPTKGKYWIKNKYFKKYK--NDNWRFMT---NNK------VLLIKHGDHAIKRHVKVKGTKSPYDGDWV-YWGNRLRKIPDKLPRVIKLL-KLQQGKCGHCQLWFKNDDILETHHIDRNRRNNMKK--NLSLLHGHCHDELHRKCA-------------------------------
6_WP_214303287.1  --------------------MITSKTVSALTNNSEAWNQLSWKKCQKVVMRLQRRIV-KAVQQGRWGKVKTLQHLLTRSFSGKALAVKRVTE-NQGKNTAGVDRQLWSTCNAKFQGIKLL-KQRGYKPSPLKRIYISK--SNGKRRPLGIPTIKDRAMQALYLFALEPIAETISDRHSYGFRPKRSCADATVACHLLLASRNQLQWILEGDIKGCFDNINHEWLMKHI---PMEKKIL---HRWLKAGF-LESKTLYPTTAGTPQGGIISP-ILANLALNGLEKLLE-------SRFGKL--GS-RRRNKIRSGVNVIRYADDFII---SGNTREVLENEVKPLVTSFLHERGLILSEEKTKITSI--------------IAGFDFLGCNVRRYNKK-----------LIIKPSKESIKRLLNKARTLIKAKIAN-TQAIVIKSLNSLLRGWGNYYHHVCAKKAFRKIDNEIWHSLWKWAKKRHPRKGLRWIKNRYFKVMG--QRQWVFSAPICKNKSKEIRYLRLLRLIDIPIRRHVKIRADANPLDLKWKKYFDERVKRT-----RMLASSFSREGSLLLVSPLKLMYSEDL------------------------------------------------------------------
6_OAM06118.1      ----------------------------------------------------------------------------------------------------------------YLQQIRHELTTKTYSPNRNRRKEIPK--VGGKLRTLNIPCIRDRIVQSALKLIIEPIFESDFQDGSYGYRPKKKAHEAINRVEKAAIKGNTK--CIDVDLKSYFDNVRHHILMEKIAGRINDKEIMHLIKLILKVGG----------KRGIAQGSPISP-LLSNIYLNEVDKMLE-----------KA--KEVTK-EGKYRHIEYARWADDLVILIDGHQKWEWLEKSVHKRLQEELAKLEVEVNKEKTKVVNLKE------------KGTFSFLGFDFREKITKQG-KW-----RVQITPKMKTRTSLLQKLKEVFRSYKSQ-PIGKVIQIINPILRGWTNYFRIGNSSRSFNYVKQ--------WVEKKARRNLMQARKA-KGFGWKRWSSKWIYET------------LGLYS--DYRIRYYVP-KALPAQYVINFGKE--STRKA---------------------------------------------------------------------------------------------------
6_WP_246484339.1  -------------------------------------------------------------------------------------------------------------------------------------------------------------MQALYLFALEPIAETISDRHSYGFRPKRSCADATVACHLLLASRNQLQWILEGDIKGCFDNINHEWLMKHI---PMEKKIL---HSWLKAGF-LESKTLYPTTAGTPQGGIISP-ILANLALNGFEKLLE-------SRFGKL--GS-RKRNKIRSGVNVIRYADDFII---SGFTHEVLEKEVKPLVSSFLHERGLILSEEKTKITSI--------------TTGFDFLGCNVRRYNKK-----------LIIKPSKESIKRLLNKARTLIKANIAN-TQAIVIKSLNSLLRGWGNYYHHVCAKKAFRKIDNEIWHSLWKWAKKRHPRKGLRWIKNRYFKVMG--QRQWVFAAPLCKNKPKEIRYLRLLKLIDIPIRRHVKIRADANPLDLKWKKYFDERVKRT-----RMLASSFSREGSLLLVSPLRMMFPEES------------------------------------------------------------------
5_WP_272897554.1  -----------------------------------------------------------------------------------------------------------------------------------------------------------------------------------------------------------------------------------------------------------------------------------------------------------------------------------------------------------------------------------------------------------------------------------------RTLIKANIAN-TQAIVIKSLNSLLRGWGNYYHHVCAKKAFRKIDNEIWHSLWKWAKKRHPRKGLRWIKNRYFKVMG--QRQWVFAAPICKNKPKEIRYLRLLKLIDIPIRRHVKIRADANPLDLKWKKYFDERVKRT-----RMLASSFSREGSLLLVSPLRMMFPEES------------------------------------------------------------------
4_WP_129827241.1  -------------------------------------------------------------------MNKTKSFDIPKQLIWRAYKQVSKNRGAAGVDGVSITKFEENLKDNLYKLWNRM-SSGSYFPEPVKAVAIPK-DMGGGQRILCVPSVFDRIGQTAAAMYLEPLVEPKFHEDSYGYRPNKSALDAVDTVR--K-RCWRYDWTIDLDISGFFDNLDHELVLRAIKKHTDCKWVILYVERWMEAPIQQADGRRVARDKGVPQGGSVSP-IISNIFMHHVIDIWM---------------KK-NYP-----TVPFERYVDDAIV---HCRTEKQT-GFMKVMIEERLAEYRLKLHPKKTQIVYCKDDN----RRDEFPKQSFDFLGYTFRPRLAR-N-KIGKHFVSFLPAISNKAKKKITTTIRSWKMLRNTHITLEEISGKVNPIVRGWYQYYGKFYRTE-VYKSLKNVERHLEKWVKRKYKRLRSHGRLARQFLGKVRDRSPNIFYHWTLGLGSKRLNNGSCIS------------------------------------------------------------------------------------------------------------------------------------
2_WP_202966476.1  MLKVTLGICRRGHCSLEGKVMSSSEYVMSQQKVRYKWNEIPWRKLEKSSFKLQKRIY-RASKCNDIKKMHKLQRLLLKSTSARTLAVRKVTQDNRGKKTAGIDGKASLNQKERLQLANSL--DIRKKAKPSRRVWVPKSGKPLEYRPLGIPTIADRAKQTLVKMALEPEWEGKFESNTFGFRPGRSCHDAIAAIFISL--GRKTAFILDADISGCFDNINHHALLEKLNTTPTLKRII---KGWLRAGV-MEDRKFKPTKCGIIQGGTISP-LLACIALHGLESHIKKALVCELFQYAKRKYGSKASRTVAQQSISVIAYADDFAV---LHESKEII-LKARIIVEEWLKTIGLGLKMSKTKISHTLNGE----------EPGFNFLGFSIRHYPTRSS----KKGYKLLMKPSQESIKQHKFTIKHKLKGLRGA-TQEAVIKELNPIVRGWSQYYMLVVSRKTFELMSDIVHRNLWKWAVRRHPNKGKCWIKRKYFNKYK--NDNWRFMA---SNK------IHLIRHSDHAIKRHVKVKGTKSPYDGDWI-YWGNRLRKIPDKPPRVTKLM-KLQQGKCAQCQLWFKSDDVLEIHHKDLNRRNNMSK--NLSLLHGHCHDEVHRRCA-------------------------------
2_WP_238580404.1  -------------------------------------------------------------------MSKTKSFDIPKQLIWRAYKQVSKNKGAAGVDEVSIAKFEENLKDNLYKLWNRM-SSGSYFPEPVKAVAIPK-GTGGGKRILGVPSVFDRIGQTAAAMYLEPLVETKFHEDSYGYRPNKSALDAVDTAR--K-RCWRYNWVIDLDISGFFDNLDHELALQAIKKYTDCKWIILYAERWMKAPIQQADGSRVVRDKGVPQGGSTTPPTMLQIFL--FFSTMS---------------RR-VW-----------------------------------------------------------------------------------------------------------------------------------------------------------------------------------------------------------------------------------------------------------------------------------------------------------------------------------------------------------------
2_WP_255351241.1  ----------------------------------------------------------------------------------------------------------------------------------------------------------------------------------------------------------------------------------------------------------------------------MSP-MISNIFMHHVFDEWM---------------RE-KYP-----TIPFERYVDDAIV---HCKTLRQA-EFMKVTIEERLAEFKLRLHSEKTQVVYCKNSN----SKNAFPKQSFDFLGYTFRPREAK-S-KIGKYFVGFLPAISNKAKKKITQTIRSWKIYQFTGKKLEEISKEVNPIVRGWCQYYGRFYQTE-MYKLLNNVERHLEKWVKRKY---QIGKRLARKLLGKMRKENPNTFYHWSLVWELKD--------------------------------------------------------------------------------------------------------------------------------------------
1_WP_007302360.1  -----------------------------------------MTKMPIKLQDLRRKIYTKAKAEPEWRFWGIHVHVCKMETLEEAYKLTKRSNGAPGIDGVTFESIETEGSRKYLQRIRHELITKTYSPNRNRRKEIPK--SGEKFRTLNIPCIRDRIVQTALKLILEPIFESDFQKGSYGYRPKRNAHEAVQKVTEAAIKGNTK--VIDVDLKSYFDSVRHHILMEKIAKRINDKEIMRMIKLILKIGG----------KRGMAQGSPLSP-LLSNIYLNEVDKMLE-----------KA--KEVTK-EGKYQRMEYARWADDLVILIREYPKREWLERAVYRRLEEELAKLEVRVNEEKTKVINLKK------------GETFSFLGFDFQENITKQG-KW-----NVRKTPQMKARTNLLRKLKEIFRRHKSQ-PIKRVINDINPILRGWVNYFRIGNSSRKFSYVKH--------WVEKKVRRNLMRARKAKKGFGWKKWSSEWIYKT------------LGLYS--DYRIRYYRP-KASPTQYVINFGKEL--ARKA---------------------------------------------------------------------------------------------------
1_EEB55242.1      -----------------------------------------MTKMPIKLQDLRRKIYTKAKAEPEWRFWGIHVHVCKMETLEEAYKLTKRSNGAPGIDGVTFESIETEGSRKYLQRIRHELITKTYSPNRNRRKEIPK--SGEKFRTLNIPCIRDRIVQTALKLILEPIFESDFQKGSYGYRPKRNAHEAVQKVTEAAIKGNTK--VIDVDLKSYFDSVRHHILMEKIAKRINDKEIMRMIKLILKIGG----------KRGMAQGSPLSP-LLSNIYLNEVDKMLE-----------KA--KEVTK-EGKYQRMEYARWADDLVILIREYPKREWLERAVYRRLEEELAKLEVRVNEEKTKVINLKK------------GETFSFLGFDFQENITKQG-KW-----NVRKTPQMKARTNLLRKLKEIFRRHKSQ-PIKRVINDINPILRGWVNYFRIGNSSRKFSYVKH--------WVEKKVRRNLMRARKAKKGFGWKKWSSEWIYKT------------LGLYS--DYRIRYYRP-KASPTQYVINFGKEL--ARKA---------------------------------------------------------------------------------------------------
1_ONI58215.1      -------------------------------------------------------------------------------------------------------------------------------------------------------------------------------------------------------------------------------------------------------------------------------------------------------------------MQFCERLVGKFRRSTLLII---SGFTHEVLEKEVKPLVSSFLHERGLILSEEKTKITSI--------------TTGFDFLGCNVRRYNKK-----------LIIKPSKESIKRLLNKARTLIKANIAN-TQAIVIKSLNSLLRGWGNYYHHVCAKKAFRKIDNEIWHSLWKWAKKRHPRKGLRWIKNRYFKVMG--QRQWVFAAPLCKNKPKEIRYLRLLKLIDIPIRRHVKIRADANPLDLKWKKYFDERVKRT-----RMLASSFSREGSLLLVSPLRMMFPEES------------------------------------------------------------------
1_ONI58216.1      -------------------------------------------------------------------MNKTKSFDIPKQLIWRAYKQVSKNKGTAGVDEVSITKFEENLKDNLYKLWNRM-SSGSYFPEPVKAVAIPK-DT-GGQRILCVPSVFDRIAQTAATMYLEPLVEPKFHEDSYGYRPNKSALDAVYTAR--K-RCWKNDWTVDLDISGFFDNLDHDLALQAIKKHTDCKWVILYVERWMKAPIQQADGSRVTRDKGVPQGGSISP-IISSIFMHHAFDMWM---------------KQ-NYP-----TVPFERYVDDAIV---HCRTKRQA-GFMKVMIEERLAKCKLKLHPEKTQIVYSKDDD----RKEQFPKQSFDFLGYTFRPRVAK-N-KMRNYFISFLPAISNKAKKKIKKTIKSWRIHRITWTTLEEISKKIDPIVRGWFQYYGRFYKSE-MYPSLRNIERYLIRWVRTKYKKLRDHGRLAKQFLGKVRKRSPSIFYHWTLGLGSKG--------------------------------------------------------------------------------------------------------------------------------------------
1_WP_269203990.1  --------------------MITSKPVSASTESFEAWKQLPWKKCQKVIVRLQRRIV-KAVQEGRWGKVKALQHLLTRSFSGKALAVKRVTE-NQGKTTAGVDRQLWSTCNAKFQGIKLL-KQRGYKPSPLKRIYISK--SNGKRRPLGIPTIKDRAMQALYLLALEPVAETISDRHSYGFRPKRSCADATVACHLLLASRNQLQWILEGDIKGCFDNINHEWLMKHI---PMEKKIL---HRWLKAGF-LESKTLYPTTAGTPQGSIISP-IL--------------------------------------------------------------------------------------------------------------------------------------------------------------------------------------------------------------------------------------------------------------------------------------------------------------------------------------------------------------------------------------------------
1_WP_231115889.1  ------------------------------------------------------------------------------------------------------------------------------------------------------------------------------------------------------------------------------------------------------------------------MGSTI-----ANFTLDGLEQLLE-------SRFGKL--GS-KRRGKIRSGVNVIRYADDFII---SGFTHEVLENEVKPLVSSFLHERGLILSEEKTKITSI--------------TTGFDFLGCNVRRYNKK-----------LIIKPSKESIKRLLNKARTLIKANIAN-TQAIVIKSLNSLLRGWGNYYHHVCAKKAFRKIDNEIWHSLWKWAKKRHPRKGLRWIKNRYFKVMG--QRQWVFAAPICKNKPKEIRYLRLLKLIDIPIRRHVKIRADANPLDLKWKKYFDERVKRT-----RMLASSFSREGSLLLVSPLKLMYSEDL------------------------------------------------------------------
1_WP_155968744.1  -------------------------------------------------------------------MNKTKSFDIPKQLIWKAYKQVSKNRGAAGVDEVSITKFEENLKDNLYKLWNRM-SSGSYFPESVKAVAIPK-DT-GGQRTLCVPSVFDRIGQTAATMYLEPLVEPEFHEDSYGYRPNKSALDAVSTAC--K-RCWRSDWTIDLDISGFFDNLDHVLALQTIKKHTDCKWVILYVERWMKAPIQLADGSKVVRNKGVPQGGSVSP-IISNIFMHHAFDMWM---------------RQ-NYP-----TIPFERYVDDAMV---HCKTQKQA-KFIKDKIEERLAEFKLKLHPEKTQIVYCKDDN----RRDEFPIQSFDFLGYTFRPRLAKNN-KIGNYFVSFLPAISNKAKKKINQTIRSWKIRRQTYTTLEKISKKINPIVRGWYQYYGRFYKSE-MYPSLRNVEWHLVGWVRAKYKKLRNHRRLAKQFLAKVRKRSPNIFYHWTLGLGSKG--------------------------------------------------------------------------------------------------------------------------------------------
1_WP_006280223.1  --------------------MITSTTVSAPTNNSEAWNQLPWKKCQKVVMRLQRRIV-KAVQQGRWGKVKTLQHLLTRSFSGKALAVKRVTE-NQGKNTAGVDRQIWSTCNTKFQGIKLL-KQRGYKPSPLKRIYISK--SNGKRRPLGIPTIKDRAMQALYLFALEPIAETISDRHSYGFRPKRSCADATVACHLLLASRNQLQWILEGDIKGCFDNINHEWLMKHI---PMEKKIL---HSWLKAGF-LESKTLYSTTAGTPQGSIISP-ILANLALNGLEKSLE-------SQFGKL--GS-KRRSKIRSGVNVIRYADDFII---SGITREVLENEVKPLVSSFLQERGLILSEEKTKITSI--------------TTGFDFLGCNVRRYNKK-----------LIIKPSKESIKKLLNKARTLIKANIAN-TQAVLIKLLNSLLRGWGNYYSHVCAKRAFNKIDHEIMCALWKWAKKRHPRKGLRWIKNRYFKVMK--QRQWVFAAPICKNKPKEIRYLRLLRLIDIPIRRHVKIRADANPLDLKWKKYFDERVKQT-----KMLASSFSREGSLLLVSPLRMMFSEES------------------------------------------------------------------
1_WP_227738635.1  -----------------------------------------------------------------------------------------------------------------------------------------------------------------------------------------------------------------------------------------------------------------------------------------------------------------------------MRFCDDFVV---GCEREEDA-KEFLELLKQRLSKFGLEIAENKTKIVKFGKKEWYQAEREKRRTASFNFLGFTHYCGKSRNG-KLMMKQKTSKISLARKIKE-----IKEWLKMVRSRICLKDWWQKLKAKLTGHYSYFGVSGNYRCLIQFYRPVTKLAFKWINRRSQKKSMDWEQFIHYLKVNPLPKPKVYVSLYTGALV----------------------------------------------------------------------------------------------------------------------------------------------

IS256 Alignment
X_AFC69999.1      MAKKI-AAGTRSVDINNTLVEEILSQSNPNELFGTDGLFQQLKKQVLERILEYELSHELGYSRHSKASKQDSNRRNGTSAKTIIDDSGQKIELDIPRDRDNRFEPQLIPKGVRRF-TGFDDSVIALYARGMTMSEIQSHLEEMYHTDVSKELISSITDGVMDEVTRWQARVLDRIYPIVYLDCIMVNYRCFMHI-NKATLFSLK---------------------------------------------------------------------------------------------------------------------------------------------------------------------------------------------------------------------------------------
X_ARD87052.1      MAKKI-AAGTRSVDINNTLVEEILSQSNPNELFGTDGLFQQLKKQVLERILEYELSHELGYSRHSKASKQDSNRRNGTSAKTIIDDSGQKIELDIPRDRDNRFEPQLIPKGVRRF-TGFDDSVIALYARGMTMSEIQSHLEEMYHTDVSKELISSITDGVMDEVTRWQARVLDRIYPIVYLDCIMVNYRCFMHI-NKATLFSLK---------------------------------------------------------------------------------------------------------------------------------------------------------------------------------------------------------------------------------------
X_WP_053351057.1  MAKKI-AAGTRSVDINNTLVEKILSQSNPNELFGTDGLFQQLKKQVLERILEYELSHELGYSRHSKASKQDSNRRNGTSAKTIIDDSGQKIELDIPRDRDNRFEPQLIPKGVRRF-TGFDDSVIALYARGMTMSEIQSHLEAMYHTDVSKELISSITDGVMDEVTRWQARVLDRIYPIVYLDCIMVNYRCFMHI-NKATLFSLK---------------------------------------------------------------------------------------------------------------------------------------------------------------------------------------------------------------------------------------
X_WP_014392514.1  MAKKI-AAGTRSVDINNTLVEEILSQSNPNELFGTDGLFQQLKKQVLERILEYELSHELGYSRHSKASKQDSNRRNGTSAKTIIDDSGQKIELDIPRDRDNRFEPQLIPKGVRRF-TGFDDSVIALYARGMTMSEIQSHLEEMYHTDVSKELISSITDGVMDEVTRWQARVLDRIYPIVYLDCIMVNYRCFMHI-NKATLFSLK---------------------------------------------------------------------------------------------------------------------------------------------------------------------------------------------------------------------------------------
X_KJV79669.1      MTEKQNAAMNQAIDL------LINNDTDVSSLFKEDGLLKELTKRLVEKALQSEMNNHLGYSKYNQSDAQNS--RNGYNTKNLITKNG-AVEIEVPRDRNSSFEPSLVAKRQRRL-EGFDDKVLSLYAKGMSLSDIKLQLQELYGADVSESLISQITDDILEDVKLWQSRPLDSVYAIVFFDCLVVKVRQDKRIINKSVYVALGIDLEGRKDILGLWISENEGAKFWLGNFTEMKNRGMQDILIACSDNLTGMSEAIGAIFPKTEHQLCIVHQIRNSLRYVSYKDRKELAGDLKPIYTASTEKEALAALESFESKWSKQYPQIAKSWYLHWDNLMIFLGYPEEIRKIIYTTNAVESVNSQLRKVTKNKRVFPNDNAVFKSLYLAIDYMTKKWSMPIPNWNAAMAHFLIKFEERI---------------------
X_KJV79674.1      MTEKQNAAMNQAIDL------LINNDTDVSSLFKEDGLLKELTKRLVEKALQSEMNNHLGYSKYNQSDAQNS--RNGYNTKNLITKNG-AVEIEVPRDRNSSFEPSLVAKRQRRL-EGFDDKVLSLYAKGMSLSDIKLQLQELYGADVSESLISQITDDILEDVKLWQSRPLDSVYAIVFFDCLVVKVRQDKRIINKSVYVALGIDLEGRKDILGLWISENEGAKFWLGNFTEMKNRGMQDILIACSDNLTGMSEAIGAIFPKTEHQLCIVHQIRNSLRYVSYKDRKELAGDLKPIYTASTEKEALAALESFESKWSKQYPQIAKSWYLHWDNLMIFLGYPEEIRKIIYTTNAVESVNSQLRKVTKNKRVFPNDNAVFKSLYLAIDYMTKKWSMPIPNWNAAMAHFLIKFEERI---------------------
X_KJV76961.1      MTEKQNAAMNQAIDL------LINNDTDVSSLFKEDGLLKELTKRLVEKALQSEMNNHLGYSKYNQSDAQNS--RNGYNTKNLITKNG-AVEIEVPRDRNSSFEPSLVAKRQRRL-EGFDDKVLSLYAKGMSLSDIKLQLQELYGADVSESLISQITDDILEDVKLWQSRPLDSVYAIVFFDCLVVKVRQDKRIINKSVYVALGIDLEGRKDILGLWISENEGAKFWLGNFTEMKNRGMQDILIACSDNLTGMSEAIGAIFPKTEHQLCIVHQIRNSLRYVSYKDRKELAGDLKPIYTASTEKEALAALESFESKWSKQYPQIAKSWYLHWDNLMIFLGYPEEIRKIIYTTNAVESVNSQLRKVTKNKRVFPNDNAVFKSLYLAIDYMTKKWSMPIPNWNAAMAHFLIKFEERI---------------------
X_KJV76963.1      MTEKQNAAMNQAIDL------LINNDTDVSSLFKEDGLLKELTKRLVEKALQSEMNNHLGYSKYNQSDAQNS--RNGYNTKNLITKNG-AVEIEVPRDRNSSFEPSLVAKRQRRL-EGFDDKVLSLYAKGMSLSDIKLQLQELYGADVSESLISQITDDILEDVKLWQSRPLDSVYAIVFFDCLVVKVRQDKRIINKSVYVALGIDLEGRKDILGLWISENEGAKFWLGNFTEMKNRGMQDILIACSDNLTGMSEAIGAIFPKTEHQLCIVHQIRNSLRYVSYKDRKELAGDLKPIYTASTEKEALAALESFESKWSKQYPQIAKSWYLHWDNLMIFLGYPEEIRKIIYTTNAVESVNSQLRKVTKNKRVFPNDNVCDL--------------------------------------------------------
9_WP_007301911.1  MSQKVVNRTTGLVDYKELETNILSSIREGRPLTGRDGALTPFIKKLLEVSLEGEIENHL------SAESEENNRRNGRNAKTLRTSAG-SFELLTPRDREGSFEPQIVKKRQTNLHPELETKILSTFASGMGYRDIVSHVEEIYDHKISAAEISSITDKLLPVINEWRSRPLQSVYPIVFMDGMFFKVKEDGHCVSKCMYNILGIDQNGKKEVLGFYLAESEGANFWLGVLNDLKERGVEDILIACVDGLKSFPAAINSVFPNAEVQMCIVHQIRNSLKYVASKDAKSFLSDLKKVYQASSKEIAENYLLELDEKWGTKYPMVIKSWQNNWENLSGYFKYSGPVRRIIYTTNPIEGLHRQIRKFTKTKGSFTSINALYKQVYCAIKKVEEKSTMPVHDWALTISQLDVFFPGRLKIELN----------------
8_WP_172758362.1  MSQRIADRTTGLVDYKELETNILSSIREGRPLMGKDGALTPFVKRLLEASLEGEIEHHL------STESEENNRRNGRNGKTLKTSAG-SFELLTPRDREGSFEPQIVKKRQTSLHPELETKVLNMFASGVGYRDIASYVEEIYDHKISAAEISGITDKLLPIINEWRSRPLQSVYPIVFMDGMFFKVKEDGRCVSKCMYNILGIDQNGRKEVLGFYLAESEGASFWLGVLNDLKERGIEDILIACVDGLKSFPAAINSVFPNVEVQLCVVHQIRNSLKYVSSKDVKVFMNDLKKIYRATSKEIAENYLLELEEKWGEKYPLVVKSWQNNWESLSGYFKYSGPVRRLIYTTNLIEGLHRQIRKFTKTKGAFTSINALYKLVYCAIRKVEEKWTMPVHDWALSISQLDIFFPSRLKIELN----------------
8_WP_255419748.1  MSQRIADRTTGLVDYKELETNILSSIREGRPLMGKDGALTPFVKRLLEASLEGEIEHHL------STESEENNRRNGRNGKTLKTSAG-SFELLTPRDREGSFEPQIVKKRQTSLHPELETKVLNMFASGVGYRDIASYVEEIYDHKISAAEISGITDKLLPIINEWRSRPLQSVYPIVFMDGMFFKVKEDGRCVSKCMYNILGIDQNGRKEVLGFYLAESEGASFWLGVLNDLKERGIEDILIACVDGLKSFPAAINSVFPNVEVQLCVVHQIRNSLKYVSSKDVKVFMNDLKKIYRATSKEIAENYLLELEEKWGEKYPLVVKSWQNNWESLR-MFKKVCQTEFLI-QLNL----------------------------------------------------------------------------------
8_OJH31457.1      ------------------------------------------------------------------------------------------------------------------------------------------------------------------------------------MDGMFFKVKEDGHCVSKCMYNILGIDQNGKKEVLGFYLAESEGANFWLGVLNDLKERGIEDILIACVDGLKSFPTAINNVFPNAEVQLCIVHQIRNSLKYVSSKDVKVFMNDLKKIYRATSKEIAENYLLELEEKWGEKYPLVVKSWQNNWENLSSYFKYSGPVRKLIYTTNPIEGLHRQIRKFTKTKGSFTNTNALYKQVYCAIKKVEQKWVMALPNWALTISQLDIFFPNRLKIQLS----------------
8_OJH31536.1      ------------------------------------------------------------------------------------------------------------------------------------------------------------------------------------MDGMFFKVKEDGHCVSKCMYNILGIDQNGKKEVLGFYLAESEGANFWLGVLNDLKERGIEDILIACVDGLKSFPTAINNVFPNAEVQLCIVHQIRNSLKYVSSKDVKVFMNDLKKIYRATSKEIAENYLLELEEKWGEKYPLVVKSWQNNWENLSSYFKYSGPVRKLIYTTNPIEGLHRQIRKFTKTKGSFTNTNALYKQVYCAIKKVEQKWVMALPNWALTISQLDIFFPNRLKIQLS----------------
8_WP_214303132.1  MSQ--ANRTTGLVDYKELETNILSSIREGRPLTGRDGALTPFIKRLLEASLEGEIESHM------SAKSEENNRRNGRNAKTLRTSSG-SFELLTPRDREGSFEPQIVKKRQTSLHPELEAKVLSTYASGMGYRDIASHVEEIYDHKISAAEISSITDKLLPIINEWRSRPLQSVYPIVFMDGMFFKVKEDGHCVSKCMYNILGINQNGRKEVLGFYLAESEGANFWLGVLNDLKERGVEDILIACVDGLKSFPAAINSVFPSAEVQLCIVHQIRNSLKYVSSKDVKVFMNDLKKIYRASSKEIAENYLLELEEKWGEKYPLVIKSWQNNWENLSSYFKYSGPVRKLIYTTNPIEGLHRQIRKFTKTKGSFTSTNALYKQVYCAIKKVEQKWIMALPNWALTMSQLDIFFPDRLKIELN----------------
8_WP_182158711.1  MSQ--ANRTNGLVDYKELETNILSSIREGKPLTGRDGALTPFIKRLLEASLEGEIESHM------SAKSEENNRRNGRNAKTLRTSAG-SFELLTPRDREGNFEPQIVKKRQTSLHPELEAKVLSTYASGMGYRDIASHVEEIYDHKISAAEISSITDKLLPIINEWRSRPLQSVYPIVFMDGMFFKVKEDGHCVSKCMYNILGINQNGRKEVLGFYLAESEGATFWLGVLNDLKERGVEDILIACIDGLKSFPTAINSVFPSAEVQLCIVHQIRNSLKYVSSKDVKVFMNDLKKIYRASSKEIAENYLLELEEKWGEKYPLVIKSWQNNWENLSSYFKYSGPVRKLIYTTNPIEGLHRQIRKFTKTKGSFTSTNALYKQVYCAIKKVEQKWIMALPNWALTMSQLDIFFPGRLKIELN----------------
7_UCM86415.1      MKKKT-KTTNPSVE---KVVSELLSQSNPSEIFGKDGIFQELKKQLVNKILEKEMESYIGYEKHSKDEKESGNRRNGSYEKTIIDEDGRNITVDVPRDREGEFEPLLIPKGVRQF-KGFDEKVISLYARGMTTREIQGHLEEIYSTKVSAELISKVTDGVLEDIISWQNRPLDSIYPIIYLDCIYVKGRDNHTIINKAVYIAIGVNMEGKKELLGIWVGKNEGSKFWMQVVTELKNRGIEKIYVACVDGLKGFPEAINSVFPKTIVQLCIVHMVRNSTKYVSYKDLKSVTADLKKIYTAINESEGIRELQNFSKKWDGKYPVISDMWQRLWSGIAPLFSFPEGIRKAIYTTNTIESANRQIRKIIKNKGVFPDDKSIQKIIFLALTNAQKKWTMPIKDWSVALNQFAILCGTDDQKWENVDQRWTNSDIILTQSF
6_WP_172758362.1  MSQRIADRTTGLVDYKELETNILSSIREGRPLMGKDGALTPFVKRLLEASLEGEIEHHL------STESEENNRRNGRNGKTLKTSAG-SFELLTPRDREGSFEPQIVKKRQTSLHPELETKVLNMFASGVGYRDIASYVEEIYDHKISAAEISGITDKLLPIINEWRSRPLQSVYPIVFMDGMFFKVKEDGRCVSKCMYNILGIDQNGRKEVLGFYLAESEGASFWLGVLNDLKERGIEDILIACVDGLKSFPAAINSVFPNVEVQLCVVHQIRNSLKYVSSKDVKVFMNDLKKIYRATSKEIAENYLLELEEKWGEKYPLVVKSWQNNWESLSGYFKYSGPVRRLIYTTNLIEGLHRQIRKFTKTKGAFTSINALYKLVYCAIRKVEEKWTMPVHDWALSISQLDIFFPSRLKIELN----------------
2_WP_114516781.1  MSQKVVNRTNGLVDYKELETNILSSIREGRPLTGKEGALTPFIKKLLEASLEGEIENHL------LAESEENNRRNGRNGKTLRTSAG-SFELLTPRDREGSFEPQIVKKRQTSLHPELETKILSTFASGMSYRDIASHVEEIYDHKISVAEISSITDKLLPIINEWRSRPLQSVYPIVFMDGMFFKVKEDGHCVSKCMYNILGIDQNGRKEVLGFYLAESEGANFWLEVLNNLKERGVEDILIACVDGLKSFPAAINSVFPSAEVQLCIVHQIRNSLKYVSS--------------------------------------------------------------------------------------------------------------------------------------------------------
2_WP_226079221.1  MSQ--VNRTTGLVDYKELEANILSSIREGRPLTGRDGALTPFIKRLLEASLEGEIESHM------SAKSEENNRRNGRNAKTLRTSGG-SFELLTPRDREGSFEPQIVRKRQTSLHPELEAKVLSTFASGMGYRDIASHIEEIYDHKISAAEISSITDKLLPVINEWRSRPLQSVYPIVFMDGIFFKVKEDGHCVSKCMYNILGIDQNGRKEVLGFYLAESEGANFWLGVLNDLKERGVEDILIACVDGLKSFPAAINGVFPNAEVQMCIVHQIRNSLKYVASKDAKSFLSDLKKVYQASSKEIAENYLLELDEKWGTKYPMVIKSWQNNWENLSGYFKYSDPVRRIIYTTNPIEGLHRQIRKFTKTKGSFTNTNALYKQVYCAIKKVEQKWVMALPNWALTISQLDIFFPNRLKIQLS----------------
1_WP_182158711.1  MSQ--ANRTNGLVDYKELETNILSSIREGKPLTGRDGALTPFIKRLLEASLEGEIESHM------SAKSEENNRRNGRNAKTLRTSAG-SFELLTPRDREGNFEPQIVKKRQTSLHPELEAKVLSTYASGMGYRDIASHVEEIYDHKISAAEISSITDKLLPIINEWRSRPLQSVYPIVFMDGMFFKVKEDGHCVSKCMYNILGINQNGRKEVLGFYLAESEGATFWLGVLNDLKERGVEDILIACIDGLKSFPTAINSVFPSAEVQLCIVHQIRNSLKYVSSKDVKVFMNDLKKIYRASSKEIAENYLLELEEKWGEKYPLVIKSWQNNWENLSSYFKYSGPVRKLIYTTNPIEGLHRQIRKFTKTKGSFTSTNALYKQVYCAIKKVEQKWIMALPNWALTMSQLDIFFPGRLKIELN----------------

PDDEXK Alignment
6__WP_208571681.1  MALSKFLDPKNDISFKRIFGTEKNKDILIHFLNDILGFTGKSTIKDIEFLSTI-QDPDIASKKQSIVDVLCRDENG---LQVIVEMQVAKTKGFEKRAQYYAAKAYSRQADKGDQYHDLKEIIFIAIADCILFPDKSEYKSKHTIRDEDTNEHDLKDFYFIFIELPKFPKTKEDQLSSIVEKWVYFFRYADETSEEELERIIGSDLIIKRAYEELNRFNWSEKEFIAYEQEIKRILDEKAILAQKLDDATQK------------GRQEGRQEGIQIGHEKGKIESKIEGKIEG------------KIEVAKNSLKAGVSIDVIAQITGLSHSEISQLK-EKT--
6__WP_213863500.1  --------------------------------------------MKDKPVLEK-KNLDKGLKRSVGKPACCVSKGGGSSNTASLPDQVAKTKGFEKRAQYYAAKAYSRQADKGDQYHDLKEIIFIAIADCILFPDKSEYKSKHTIRDEETNEHDLKDFYFIFIELPKFPKTKEDQLASIVEKWVYFFRYADETSEEELERIIGSDLIIKRAYEELNRFNWSEKEFIAYEQEIKRILDEKAILAQKLDDATQK------------GRQEGREEGIQIGHEKGRAEGREEGEKQA------------KIAVAKKLLKAGVSTDIISQTTGFSHSEILQLK-EKT--
8__GHM58177.1      MALSKFLDARNDIAFKRIFGSEKNKDILIHFLNDILGFTGLGAILEVEFLTTV-LDPEIAAKKQSIVDILCKDSQG---LRYIVEMQFTKTKGFEKRAQYYAAKAYSSQADQGDEYHNLKEIIFIAVADCIIFPDKTEYKSDHIILDRNSFEHDLRDIYFTFIELPKFLKTKEDQLENIVEKWCYFFKYAAETREEDLDKIVGSDVIIKRAYEEMNKFNWSEQELLAYEQGKKRLRDEIAALAEKFDEGIKVGHEQ--------GIKIGEERGIQIGSLQGKIEGKIEGKIEGKIEG--------KIEVAKNSLESGIPIDVIAKITGLPKNEIKKLQ-E----
4__WP_007302982.1  MALSKFLDARNDYAFKRIFGTEKNKDILIHFLNDILGFTGLAAIHDVEFLATI-LDPEIAAKKQSIVDVLCKDSQG---SRYIIEMQFTKTKGFEKRAQYYAAKAYSSQADQGDNYHNLKEIIFIAVADCIIFPDKADYKSNHVILDQNSFEHDLKDFYFVFIELPKFTKTKEDQLENIVEKWCYFFRYAAETREEDLDKIVGSDVIIKRAYEEMNKFNWSEEELLAYEQMKKRIMDEIAAFAQKFDEGLRV------------GQEKGRQEGIQIGHEKGKIEGKIEGKIEG------------KIEVAKNSLKAGVSIDVIAEITGLSLDEIKKLI------
2__WP_187296961.1  MALSKFLDPKNDVAFRRIFGTEKNKDILIHFLNDILGFTGKNAIQDIEFLSTI-QDPDIASKKQSIVDVLYRDSSG---IQYVCEMQVAKTKGFEKRAQYYAAKAYSRQADKGDQYQDLKEIIFIAIADCILFPDKSEYKSKHTIRDEGTNEHDLKDFYFIFIELPKFSKTKEDQLSNIVEKWIYFFKYADETSEEELEKIIGSDVIIKKAYEELNRFNWSEKEFIAYEQEIKRILDEQAVLAQKLDDATEK------------GREEGREEGIQIGHEKGRAEGKEEGIQIGHEKGRKER----EIEVAKNLLKAGVSIDIIAQTTGLTFDEVKDLS-F----
8__WP_211908713.1  -----------------------------------------------------------------MVDVLCRDENG---LQVIVEMQVAKTKGFEKRAQYYAAKAYSRQADKGDQYHDLKEVIFIAIADCILFPDKSEYKSKHTIRDEDTNEHDLKDFYFIFIELPKFPKTKEDQLSSIVEKWVYFFRYADETSEEELERIIGSDLIIERAYEELNRFNWSEKEFIAYEQEIKRIRDEQAVLAQKLDDAKHEGIQI--------GEEKGKKEGIQIGHEKGRAEGKEEGIAEGEQQA--------KIAVAKNSLKAGVSIDVIAQITGLSHSEISQLK-EKT--
1__AGK87076.1      MALSKFLDPKNDISFRRIFGTEKNKDILIHFLNDILGFTDKSAIKDIEFLSTI-QDPDIAAKKQSIVDVLCRDEDG---VQVIVEMQVAKTKGFEKRAQYYAAKAYSRQADKGDQYQDLKEIIFIAIADCILFPDKSEYKSKHTIRDEDTNEHDLKDFYFIFIELPKFPKTKEDQLSNIVEKWIYFFKYADETSEEELEKIIGSDVIIKKAYEELNRFNWSKKEFIAYEQEIKRILDEQAVLAQKLDDATEK--------------------GILIGHQKGREEGKEEGIKIGAERGREEGEKQAKITGRKESTK-----------------------------
1-_WP_015588935.1  MALSKFLDPKNDISFRRIFGTEKNKDILIHFLNDILGFTDKSAIKDIEFLSTI-QDPDIAAKKQSIVDVLCRDEDG---VQVIVEMQVAKTKGFEKRAQYYAAKAYSRQADKGDQYQDLKEIIFIAIADCILFPDKSEYKSKHTIRDEDTNEHDLKDFYFIFIELPKFPKTKEDQLSNIVEKWIYFFKYADETSEEELEKIIGSDVIIKKAYEELNRFNWSEKEFIAYEQEIKRILDEQAVLAQKLDDATEK--------------------GILIGHQKGREEGKEEGIKIGAERGREEGEKQAKITVAKNLLKAGVSVDIIAQTTGLTVNEVKNLS------
1__WP_015588935.1  MALSKFLDPKNDISFRRIFGTEKNKDILIHFLNDILGFTDKSAIKDIEFLSTI-QDPDIAAKKQSIVDVLCRDEDG---VQVIVEMQVAKTKGFEKRAQYYAAKAYSRQADKGDQYQDLKEIIFIAIADCILFPDKSEYKSKHTIRDEDTNEHDLKDFYFIFIELPKFPKTKEDQLSNIVEKWIYFFKYADETSEEELEKIIGSDVIIKKAYEELNRFNWSEKEFIAYEQEIKRILDEQAVLAQKLDDATEK--------------------GILIGHQKGREEGKEEGIKIGAERGREEGEKQAKITVAKNLLKAGVSVDIIAQTTGLTVNEVKNLS------
5__WP_151808075.1  --------------------------------------------MKDKPVLEK-KNLDKGLKRSVGKPACCVSKGGGSSNTASLPDQFTKTKGFEKRAQYYAAKAYSSQADQGDEYHNLKEIIFIAVADCIIFPDKAEYKSNHTIRDENTNEHDLKDLYFVFIELPKFTKTKEDQLENIVEKWCYFFRYAAETREEDLDKIVGSDVIIKRAYEEMNKFNWSEEELLAYEQRKKRIMDEIAAFAEKFDEGIRLGHAK--------GRQEGRQEGIKIGHEKGRKEGEKQA----------------KIAVAKNLLKAGVSIDIITETTGLTVNEVKDLS-SLGV-
8__WP_208571527.1  MALSKFLDPKNDISFKRIFGTEKNKDILIHFLNDILGFTGKSTIKDIEFLSTI-QDPDIASKKQSIVDVLCRDENG---LQVIVEMQVAKTKGFEKRAQYYAAKAYSRQADKGDQYHDLKEIIFIAIADCILFPDKSEYKSKHTIRDEDTNEHDLKDFYFIFIELPKFPKTKEDQLSSIVEKWVYFFRYADETSEEELERIIGSDLIIKRAYEELNRFNWSEKEFIAYEQEIKRIRDEQAVLAQKLDDATQK------------GRQEGRQEGIQIGHQKGREEGEKQA----------------KIAVAKNLLKAGVSTDIISQTTGFSHSEISQLK-EKT--
6__WP_172758840.1  MALSKFLDPKNDLSFKKIFGSEKNKNILIHFLNDILGFSTSDQIMEIEFLSTI-MDPEIASDKQSIVDVLCKDSIG---NRFVIEMQLARDKGFEKRAQLYAAKAYSRQLDKSGNYIDLQKVFFIAISNCNLLPEEVDYISTHNIRDIKTNGHYLKDLQFVFIELPKFTKNRVEQLENTTERWCFFFKYAEDTTEEDLKKIAAEAPIIKLAYDELDRFRWNEKDLIAYEERILSVQKEKAILAQKLDDAKQEGRQE--------GRQEGRQEGIQIGHQKGREEGEKQA----------------KIAVAREMLADKMNINTIAKFTGLSISEIEKL-------
6__WP_187297721.1  MALSKFLDPKNDISFKRIFGTEKNKDILIHFLNDILGFTGKSAIKDIEFLSTI-QDPDIASKKQSIVDVLCRDENG---LQVIVEMQVAKTKGFEKRAQYYAAKAYSRQASKGNQYHDLKEIIFIAIADCILFPDKSEYKSKHTIRDEDTNEHDLKDFYFIFIELPKFPKTKEDQLSSIVEKWVYFFRYADETSEEELERIIGSDLIIKRAYEELNRFNWSEKEFIAYEQEIKRIRDEQAVLAQKLDDAKHE------------GRHEGRQEGIQIGHQKGREEGEKQA----------------KIAVAREMLADKMNINTIAKFTGLSISEIEKL-------
8__WP_172758506.1  MAFSKFLDARNDYAFKRIFGTEKNKDILIHFLNDILGFTGLAAIHDVEFLATI-LDPEIAAKKQSIVDVLCKDSQG---SRYIIEMQFTKTKGFEKRAQYYAAKAYSSQADQGDNYHNLKEIIFIAVADCIIFPDKAEYKSNHVILDQNSFEHDLKDFYFVFIELPKFTKTKEDQLENIVEKWCYFFRYAAETNEEDLDKIVGSDVIIKRAYEEMNKFNWSEEELLAYEQMKKRIMDEIAAFAQKFDEGLKV------------GQEKGRQEGIQIGHQKGREEGEKKT----------------KIAVAKNSLKAGVSIDVIAQITGLSHSEILQLR-EKT--
8__WP_063630630.1  MALSKFLDARNDYAFKRIFGTEKNKDILIHFLNDILGFTGLAAIHDVEFLATI-LDPEIAAKKQSIVDVLCKDSQG---SRYIIEMQFTKTKGFEKRAQYYAAKAYSSQADQGDNYHNLKEIIFIAVADCIIFPDKSEYKSNHVILDQNSFEHDLKDFYFVFIELPKFTKTKEDQLENIVEKWCYFFRYAAETSEEDLDKIVGSDVIIKRAYEEMNKFNWSEEELLAYEQMKKRIMDEIAAFAQKFDEGLKV------------GQEKGRQEGILIGEERGIKIGAEKGREEGEKQT--------KIAVAKNSLKAGVSIDVIAQITGLSHSEILQLK-KKT--
8__WP_065094620.1  MALSKFLDARNDYAFKRIFGTEKNKDILIHFLNDILGFTGLAAIHDVEFLATI-LDPEIAAKKQSIVDVLCKDSQG---SRYIIEMQFTKSKGFEKRAQYYAAKAYSSQADQGDNYHNLKEIIFIAVADCIIFPDKDEYKSNHVILDQNSFEHDLKDFYFVFIELPKFTKTKEDQLENIVEKWCYFFRYAGETREEDLDKIVGSDVIIKRAYEEMDKFNWSEEELLAYEQMKKRIMDEIAAFAQKFDEGLRLGQEK--------GRQEGRQEE--------------------------------KIEVAKNSLKAGVSIDVIAQITGLSHSEISQLK-EKT--
6__WP_226079858.1  MALSKFLDPKNDLSFKKIFGSEKNKNILIHFLNDILDFSTSDQIMEIEFLSTI-MDPEIASDKQSIVDVLCKDSIG---NRFVIEMQLARDKGFEKRAQLYAAKAYSRQLDKSGNYIDLQKVFFIAISNCNLLPEEVDYISTHNIRDIKTNGHYLKDLQFVFIELPKFTKNRVEQLENTTERWCFFFKYAEETTEEDLKKIAAEAPIIKLAYDELDRFRWNEKDLIAYEERILSVQKENAILAQKLDDATQK--------------------GIQIGHEKGRQEGKAEGEKQA------------KIAVAKNLLKAGVSTDIISQTTGFSHSEISQLK-EKT--
8__OJH31526.1      MAFSKFLDPKNDLSFKKIFGSEKNKNILICFLNNILDFSTSDQIIEIEFLSTI-MDPEIASDKQSIVDVLCKDSIG---NRFVIEMQLARDKGFEKRAQLYAAKAYSRQLDKSGNYIDLQKVFFIAISNCNLLPEEVDYISTHNIRDIKTNGHYLKDLQFVFIELPKFTKNRVEQLENTTERWCFFFKYAEETTEEDLKKIAAEAPIIKLAYDELDRFRWNEKDLIAYEERILSVQKEKAILAQKLDDAKLE--------------------GIQIGHEKGKIEGKIEGKIEG------------KIEVAKNSLKAGVSIDIIAEITGLSADEIKQLQ-E----
8__WP_141456903.1  MALSKFLDPKNDLSFKKIFGSEKNKNILIHFLNDILGFSTSDQIMEIEFLSTI-MDPEIASDKQSIVDVLCKDSIG---NRFVIEMQLARDKGFEKRAQLYAAKAYSRQLDKSGNYIHLQKVFFIAISNCNLLPEEVDYISTHNIRDIKTNGHYLKDLQFVFIELPKFTKNKVEQLENTTERWCFFFKYAEDTTEEDLKKIAAEAPIIKLAYDELDRFRWNEKDLIAYEERILSVQKENAILAQKLDDAKHE--------------------GIQIGEEKGRKEGIQIGHEKGKIEG--------KIEVAKNSLKADVPIDVIAQITGLSHSEILQLK-EKT--
6__WP_172758418.1  MALSKFLDPKNDISFKRIFGTEKNKDILIHFLNDILGFTGKSAIKDIEFLSTI-QDPDIASKKQSIVDVLCRDENG---LQVIVEMQVAKTKGFEKRAQYYAAKAYSRQADKGDQYHDLKEIIFIAIADCILFPDKAEYKSKHTIRDEDTNEHDLKDFYFVFIELPKFPKTKEDQLSSIVEKWVYFFRYADETSEEELERIIGSDLIIKRAYEELNRFNWSEKEFIAYEQEIKRIRDEQAVLAQKLDDAKHE--------------------GIQIGHQKG------------------------KIEVAKNSLKAGVSIDVIAQITGLSHSEILQLK-EKT--
8__WP_226080815.1  MALSKFLDPKLDLTFKKIFGTEKNKNILIHFLNDILGFTGVNTIQDVEFLSTI-MNPEIASDKQSIVDVLCKDSLG---NRYIAEMQLARDKGFEKRAQLYAAKAYSRQS---GNYIDFKTVFFIAISNSTLFPSDVYYISTHNIRDIKTNGHYLKDFQFVFIELPKFTKSKVEQLETTVERWCFFFKYAEETTDEDLRKIAEKSPIIKLAYDELDKFHWNEKDLVAYEERVMDLQKEAAILEQKLDDATQKGRKE------------GRQEGIQIGHEKGKIEG--------------------KIEVAKNSLKAGVSIDVIAEITGLSVDEIKQLQ-EEIA-
8-_WP_172758447.1  MALSKFLDPKLDLTFKKIFGTEKNKNILIHFLNDILGFTGVNAIQDVEFLSTI-MNPEIASDKQSIVDVLCKDSLG---NRYIAEMQLARDKGFEKRAQLYAAKAYSRQS---GNYIDFKTVFFIAISNSTLFPSDVYYISTHNIRDIKTNGHYLKDFQFVFIELPKFTKSKVEQLETTVERWCFFFKYAEETTDEDLRKIAEKSPIIKLAYDELDKFHWNEKDLVAYEERVMDLQKEAAILEQKLDDATQKGRQE--------GRLEGRLEGIQIGHEKGKIEG--------------------KIEVAKNSLKAGVPIDVIAQITGLSHSEISQLK-EKT--
8+_WP_172758447.1  MALSKFLDPKLDLTFKKIFGTEKNKNILIHFLNDILGFTGVNAIQDVEFLSTI-MNPEIASDKQSIVDVLCKDSLG---NRYIAEMQLARDKGFEKRAQLYAAKAYSRQS---GNYIDFKTVFFIAISNSTLFPSDVYYISTHNIRDIKTNGHYLKDFQFVFIELPKFTKSKVEQLETTVERWCFFFKYAEETTDEDLRKIAEKSPIIKLAYDELDKFHWNEKDLVAYEERVMDLQKEAAILEQKLDDATQKGRQE--------GRLEGRLEGIQIGHEKGKIEG--------------------KIEVAKNSLKAGVPIDVIAQITGLSHSEISQLK-EKT--
8__WP_172758423.1  MALSKFLDPKLDLTFKKIFGTEKNKNILIHFLNDILGFTGVNAIQDVEFLSTI-MNPEIASDKQSIVDVLCKDSLG---NRYIAEMQLARDKGFEKRAQLYAAKAYSRQS---GNYIDFKTVFFIAISNSTLFPSDVYYISTHNIRDIKTNGHYLKDFQFVFIELPKFTKSKVEQLETTVERWCFFFKYAEETTDEDLRKIAEKSPIIKLAYDELDKFHWNEKDLVAYEERVMDLQKEAAILEQKLDDATQKGRQKGRQEGRLEGRLEGRLEGIQIGHEKGKIEG--------------------KIEVAKNSLKAGVPIDVIAQITGLSHSEISQLK-EKT--
8__WP_172758447.1  MALSKFLDPKLDLTFKKIFGTEKNKNILIHFLNDILGFTGVNAIQDVEFLSTI-MNPEIASDKQSIVDVLCKDSLG---NRYIAEMQLARDKGFEKRAQLYAAKAYSRQS---GNYIDFKTVFFIAISNSTLFPSDVYYISTHNIRDIKTNGHYLKDFQFVFIELPKFTKSKVEQLETTVERWCFFFKYAEETTDEDLRKIAEKSPIIKLAYDELDKFHWNEKDLVAYEERVMDLQKEAAILEQKLDDATQKGRQE--------GRLEGRLEGIQIGHEKGKIEG--------------------KIEVAKNSLKAGVPIDVIAQITGLSHSEISQLK-EKT--
1__OAM06076.1      MALSKFLDPKNDVAFRRIFGTEKNKDILIHFLNDILGFTGKNEIKDIEFLSTI-QDPDIASKKQSIVDVLCRDSTG---VQWIIEMQVAKTKGFEKRAQYYAAKAYSRQADKGDQYQDLKEIIFIAIADCILFPDKSEYKSKHTIRDEDTNEHDLKDFYFIFIELPKFPKTKEDQLSSIVEKWVYFFRYADETSEEELERIIGSDLIIKRAYEELNRFNWSEKEFIAYEQEIKRIRDEQAVLAQKLDDATQKGRQE------------GRQEGIQIGHEKGRKAE--------------------KIEVAKNLLKAGVSIDIITQTTGLSVDYIEKIQ-EKKF-
4__WP_006012427.1  MALSKFLDPKLDLTFKKIFGTEKNKNILIHFLNDILGFTEINTIQEVEFLSTI-MDPEIASDKQSIVDVLCRDSTG---ARYVIEMQLARDKGFEKRAQLYAAKAYSRQADKGGKYIDLKKVFFIAISNCNLFPDKLDYISSHTIRDEKANEHDLKDFQFIFIELPKFPKSREEQLENVVDRWLFFFKYAEETTDEDLRKIAEKSPIIKLAYDELDKFHWNEKDLLAYEERVMDLQKEAAILEQKLDDATQKGRQE--------GRQEGRQEGIQIGHQKGKIEG--------------------KIEVAKNSLKAGVSIDVITKITGLSLDEIKKLI------
6__WP_143688881.1  --------------------------------------------MKDKPVLEK-KNLDKGLKRSVGKPACCVSKGGSSSNTASLPDQVAKTKGFEKRAQLYAAKAYSRQLDKSGNYIDLQKVFFIAISNCNLLPEEVDYISTHNIRDIKTNGHYLKDLQFVFIELPKFTKNRVEQLENTTERWCFFFKYAEETTDEDLKKIAAEAPIIKLAYDELDRFRWNEKDLIAYEERILSVQKEKAILEQRLDDAKHEGRQE----------------GIQIGHEKGKIEG--------------------KIEVAKNSLKAGVSIDVIAQITGLSHSEISQLK-EKT--
8__WP_236515009.1  --------------------------------------------MKDKPVREK-KDLDKGLKRSVGKPACCVSKGGSSSNTTSLPNQLARDKGFEKRAQLYAAKAYSRQLDKSGNYIDLQKVFFIAISNCNLLPEEVDYISTHNIRDIKTNGHYLKDLQFVFIELPKFTKNRVEQLENTTERWCFFFKYAEETTDEDLKKIAAEAPIIKLAYDELDRFRWNEKDLIAYEERILSVQKEKAILAQKLDDATQKGRQE----------------GILIGEERGIKIGAEKGREEGEKQT--------KIAVAKNSLKAGVSIDVIAQITDLSHSEILQLK-EKT--
1__EEB55243.1      ILVGLFPTEQYSPSLDAL-GTEKNKDILIHFLNDILGFTGKSAIKDIEFLSTI-QDPEIASKKQSIVDVLCRDENG---LQVIVEMQVAKTKGFEKRAQYYAAKAYSRQADKGDQYHDLKEIIFIAIADCILFPDKSEYKSKHTIRDEDTNEHDLKDFYFIFIELPKFPKTKEDQLSSIVEKWVYFFRYADETSEEELERIIGSDLIIKRAYEELNRFNWSEKEFIAYEQEIKRIRDEQAVLAQKLDDAKHEGRQE----------------GILIGEEKGRKAE--------------------KIEVAKNLLKAGVSIDIITQTTGLSVDYIEKIQ-EKKF-
8__WP_168455998.1  MALSKFLDPKNDISFKRIFGTEKNKDILIHFLNDILGSTGKSTIQDIEFLGTI-QDPDIASKKQSIVDVL---------------------------------------------------------------------------------------------------------FSSIVEKWAYFFRYADETSEEELERIIGSDLIIKRAYEELNRFNWSEKEFIAYKQEIKRIRDEQAVLAQKLDDATQKGRLE----------------GIQIGHEKGKIEG--------------------KIEVARNSLKAGVSIDVIAQITGLSHSEILQLK-EKT--
1__WP_044475431.1  MLVGLFPTEQYSPSLDAL-GTEKNKDILIHFLNDILGFTGKSAIKDIEFLSTI-QDPEIASKKQSIVDVLCRDENG---LQVIVEMQVAKTKGFEKRAQYYAAKAYSRQADKGDQYHDLKEIIFIAIADCILFPDKSEYKSKHTIRDEDTNEHDLKDFYFIFIELPKFPKTKEDQLSSIVEKWVYFFRYADETSEEELERIIGSDLIIKRAYEELNRFNWSEKEFIAYEQEIKRIRDEQAVLAQKLDDAKHEGRQE----------------GILIGEEKGRKAE--------------------KIEVAKNLLKAGVSIDIITQTTGLSVDYIEKIQ-EKKF-
1__EEB55248.1      MALSKFLDPKNDISFKRIFGTEKNKDILIHFLNDILGFTGKSAIKDIEFLSTI-QDPEIASKKQSIVDVLCRDENG---LQVIVEMQVAKTKGFEKRAQYYAAKAYSRQADKGDQYHDLKEIIFIAIADCILFPDKSEYKSKHTIRDEDTNEHDLKDFYFIFIELPKFPKTKEDQLSSIVEKWVYFFRYADETSEEELERIIGSDLIIKRAYEELNRFNWSEKEFIAYEQEIKRIRDEQAVLAQKLDDAKHEGRQE----------------GILIGEEKGRKAE--------------------KIEVAKNLLKAGVSIDIITQTTGLSVDYIEKIQ-EKKF-
1__ONI58214.1      --------------------------------------------MKDKPVLEK-KNLDKGLKRSVGKPACCVSKGGGSSNTASLPDQLAKTKGFEKRAQYYAAKAYSRQADKGDQYQDLKEIIFIAIADCILFPDKSEYKSKHTTRDEDTNEHDLKDFYFIFIELPKFTKTKEDQLSSIVEKWIYFFRYADETSEEELERIIGSDLIIKRAYEELNRFNWSEKEFIAYEQEIKRILDEKAILAQKLDDATQKGRQE----------------GIQIGHEKGRKAE--------------------KIEVAKNLLKAGVSIDIITQTTGLSVDYIEKIQ-EKKF-
9__WP_114517193.1  MALSKFLDPKNDISFKRIFGTEKNKDILIHFLNDILGFSGKNAIQDIEFLSTI-QDPDIASKKQSIVDVLCRDENG---LQVIVEMQVAKTKGFEKRAQYYAAKAYSRQADKGDQYHDLKEIIFIAIADCILFPDKSEYKSKHTIRDEDTNEHDLKDFYFIFIELPKFPKTKEDQLSSIVEKWVYFFRYADETSEEELERIIGSDLIIKRAYEELNRFNWSEKEFIAYEQEIKRIRDEQAVLAQKLDDATHKGRLE----------------GIQIGHEKGRKER--------------------EIEVAKNLLKAGISIDIISQTTGLPPDEIKQLQ-AEKTI
4__WP_182319429.1  MALSKFLDPKNDVAFRRIFGTEKNKDILIHFLNDILGLAGKNAIQDIEFLSTI-QDPDIASKKQSIVDVLCRDSSG---IQYVCEMQVAKTKGFEKRAQYYAAKAYSRQADKGDQYQDLKEIIFIAIADCILFPDKSEYKSKHTIRDEDTNEHDLKDFYFIFIELPKFPKTKEDQLSNIVEKWIYFFKYADETSEEELEKIIGSDVIIKKAYEELNRFNWSEKEFIAYEQEIKRILDEQAVLAQKLDDATEKGREE------------GREEGILIGHEKGRKAE--------------------KIEVAKNLLKAGVSIDIIAQTTGLTANEIKDLS------
1__WP_213863264.1  MALSKFLDPKNDISFRRIFGTEKNKDILIHFLNDILGFTDKSAIKDIEFLSTI-QDPDIAAKKQSIVDVLCRDEDG---VQVIVEMQVAKTKGFEKRAQYYAAKAYSRQADKGDQYQDLKEIIFIAIADCILFPDKSEYKSKHTIRDEDTNEHDLKDFYFIFIELPKFPKTKEDQLSNIVEKWIYFFKYADETSEEELEKIIGSDVIIKKAYEELNRFNWSEKEFIAYEQEIKRILDEQAVLAQKLDDATEKGREE----------------GILIGHEKGRKAE--------------------KIEVAKNLLKAGVSIDIIAQTTGLTANEIKDLS------
1__WP_213862851.1  MALSKFLDVRNDVAFKKIFGTEKNKDILIHFLNDIIGFTGKNQIKDIEFLSTI-QDPDIAAKKQSIVDVLCRDENG---VQVIVEMQVAKTKGFEKRAQYYAAKAYSRQADKGDQYHNLKEIIFIAIADCVLFPNKSEYKSKHTIRDEDTNEHDLKDFYFIFIELPKFPKNKEDQLENIVEKWVYFFRYADETSEEELEKIIGSDVIIKKAYEELNRFNWSEKEFIAYEQEIKRILDEQAVLAQKLDDATAKGREE----------------GIQIGHEKGRKER--------------------EIEVAKNLLKAGVSIDIITQTTGLTVDEVKDLT------
2__WP_151807979.1  MALSKFLDPKNDISFKRIFGTEKNKDILIHFLNDILGFAGKNAIQDIEFLSTI-QDPDIASKKQSIVDVLCRDENG---LQVIVEMQVAKTKGFEKRAQYYAAKAYSRQADKGDQYHDLKEIIFIAIADCILFPDKSEYKSNHVILDQNSFEHDLKDFYFVFIELPKFTKTKEDQLENIVEKWCYFFRYAGETREEDLDKIVGSDVIIKRAYEEMNKFNWSEEELLAYEQMKKRIMDEIAALAQKFDEGLKVGQEK------------GRQEGIQIGREKG------------------------KIEVAKNLLKAGVSVNLIAESTGLSIDEIEQLK-EKA--
1__WP_155968681.1  MALSKFLDVRNDVAFKKIFGTEKNKDILIHFLNDIIGFTGKNQIKDIEFLSTI-QDPDIAAKKQSIVDVLCRDENG---MQVIVEMQVAKTKGFEKRAQYYAAKAYSRQADKGDQYQDLKEIIFIAIADCILFPDKSEYKSKHTIRDEDTNEHDLKDFYFIFIELPKFPKTKEDQLSNIVEKWVYFFRYADETSEEELEKIIGSDVIIKKAYEELNRFNWSEKEFIAYEQEIKRILDEQAVLAQKLDDAREEGKEE------------GREEGILIGHEKGRKAE--------------------KIEVAKNLLKAGVSIDIIAQTTGLTVNEVKDLI------
8__WP_172758414.1  MALSKFLDPKNDISFKRIFGTEKNKDILIHFLNDILGFTGKSAIKDIEFLSTI-QDPDIASKKQSIVDVLCRDENG---LQVIVEMQVAKTKGFEKRAQYYAAKAYSRQADKGDQYHDLKEIIFIAIADCILFPDKSEYKSKHTIRDEDTNEHDLKDFYFIFIELPKFPKTKEDQLSSIVEKWVYFFRYADETSEEELERIIGSDLIIKRAYEELNRFNWSEKEFIAYEQEIKRIRDEQAVLAQKLDDATHKGRQEE------------------------------------------------KIEVAKNSLKAGISIDVIAQITGLSHSEISQLK-EKI--
1__WP_019236550.1  MALSKFLDPKNDVAFRRIFGSEKNKNILIHFLNDILGFSTSDQIMEIEFLSTI-MDPEIASDKQSIVDVLCKDSIG---NRFVIEMQLARDKGFEKRAQLYAAKAYSRQLDKSGNYIHLQKVFFIAISNCNLLPEEVDYISTHNIRDIKTNGHYLKDLQFVFIELPKFTKNKVEQLENTTERWCFFFKYAEDTTEEDLKKIAAEAPIIKLAYDELNRFNWSEKEFIAYEQEIKRIRDEQAVLAQKLDDATQKGRQE----------------GIQIGHEKGRKAE--------------------KIEVAKNLLKAGVSIDIITQTTGLSVDYIEKIQ-EKKF-
2__WP_226080542.1  MALSKFLDPKLDLTFKKIFGTEKNKNILIHFLNDILGFTGINAIQDVEFLSTI-MNPEIASDKQSIVDVLCKDSYG---NRYIAEMQLARDKGFEKRAQLYAAKAYSRQADKGGKYIDLKKVFFIAISNCNLFPDKLDYISSHTIRDEKTNEHDLKDFQFIFIELPKFPKNREEQLENVVDRWLFFFKYAEETTDEDLRKIAEKSPIIKLAYDELDKFHWNEKDLLAYEERVMDLQKEAAILEQKLDDAKLEGRQE----------------GIQIGREKGREEGRKEE----------------KVEVAKNLLRAGVSIDIISQTTDLPQAEIVQLKKEIS--
9-_WP_007301904.1  MALSKFLDPKLDLTFKKIFGTEKNKNILIHFLNDILGFTEINTIQEVEFLSTI-MDPEIASDKQSIVDVLCRDSTG---ARYVIEMQLARDKGFEKRAQLYAAKAYSRQADKGGKYIDLKKVFFIAISNCNLFPDKLDYISSHTIRDEKTNEHDLKDFQFIFIELPKFPKSREEQLENVVDRWLFFFKYAEETTDEDLRKIAEKSPIIKLAYDELDKFHWNEKDLVAYEERVMDLQKEAAILEQKLDDAKHEGRQE----------------GIQIGHEKGKIEG--------------------KIEVAKNLLKAGISIDVVSQTTGLSFDEIKQLQAEKTS-
9__WP_007301904.1  MALSKFLDPKLDLTFKKIFGTEKNKNILIHFLNDILGFTEINTIQEVEFLSTI-MDPEIASDKQSIVDVLCRDSTG---ARYVIEMQLARDKGFEKRAQLYAAKAYSRQADKGGKYIDLKKVFFIAISNCNLFPDKLDYISSHTIRDEKTNEHDLKDFQFIFIELPKFPKSREEQLENVVDRWLFFFKYAEETTDEDLRKIAEKSPIIKLAYDELDKFHWNEKDLVAYEERVMDLQKEAAILEQKLDDAKHEGRQE----------------GIQIGHEKGKIEG--------------------KIEVAKNLLKAGISIDVVSQTTGLSFDEIKQLQAEKTS-
9__WP_230609177.1  --------------------------------------------MKDKPVLEK-KNLDKGLKRSVGKPACCVSKGGGSSNTASLPDQFTKTKGFEKRAQYYAAKAYSSQADQGDNYHNLKEIIFIAVADCIIFPDKTEYKSNHVILDQNSFEHDLKDFYFVFIELPKFTKTKEDQLENIVEKWCYFFRYAAETREEDLDKIVGSDVIIKRAYEEMNKFNWSEEELLAYEQMKKRIMDEVAALAQKFDEGLKV------------------------GQEKGRQEE--------------------KIEVAKNSLKAGVSIDVIAQITGLSHSEISQLK-EKT--
4__WP_230609177.1  --------------------------------------------MKDKPVLEK-KNLDKGLKRSVGKPACCVSKGGGSSNTASLPDQFTKTKGFEKRAQYYAAKAYSSQADQGDNYHNLKEIIFIAVADCIIFPDKTEYKSNHVILDQNSFEHDLKDFYFVFIELPKFTKTKEDQLENIVEKWCYFFRYAAETREEDLDKIVGSDVIIKRAYEEMNKFNWSEEELLAYEQMKKRIMDEVAALAQKFDEGLKV------------------------GQEKGRQEE--------------------KIEVAKNSLKAGVSIDVIAQITGLSHSEISQLK-EKT--
8__WP_182365034.1  --------------------------------------------MKDKPVREK-KDLDKGLKRSVGKPACCVSKGGGSSNTASLPDQFTKTKGFEKRAQYYAAKAYSSQADQGDDYHNLKEIIFIAVADCIIFPDKAEYKSNHVILDQNSFEHDLKDFYFVFIELPKFTKTKEDQLENIVEKWCYFFRYAAETNEEDLDKIVGSDVIIKRAYEEMNKFNWSEEELLAYEQRKKRIMDEIAAFAEKFDEGLRVGEER----------------GILIGHQKGKIEG--------------------KIEVAKNSLKAGVSIDVIAQITGLSHSEISQLG-EKT--
9__WP_236514403.1  MALSKFLDPKNDVAFRRIFGTEKNKDILIHFLNDILGFTGKNAIQDIEFLSTI-QDPDIASKKQSIVDVLCRDSTG---VQWIIEMQVAKTKGFEKRAQYYAAKAYSRQADKGDQYQDLKEIIFIAIADCILFPDKSEYKSKHTIRDEDTNEHDLKDFYFIFIELPKFSKTKEDQLSSIVEKWVYFFRYADETSEEELEKIIGSDVIIKKAYEELNRFNWSEKEFIAYEQETKRILDEQAVLAQKLDDATEK--------------------GIQIGHEKGRKER--------------------EIEVAKNSLKAGVPIDVIAQITGLSVNEIKKLR-N----
1__WP_155968726.1  MALSKFLDARNDIAFRRIFGTEKNKDILIHFLNDILGLTDDNKIKDVSFLSPI-QDPVIASQKQSIVDVLCVDSTG---IKTIIEMQVAKTTGFEKRAQYYAAKAYSSQADVGDQYHDLKEIIFIAIADCILFPDKSEYKSKHTIRDEDTNEHDLKDFYFIFIELPKFPKTKEDQLSSIVEKWVYFFRYADETSEEELERIIGSDLIIKRAYEELNRFNWSEKEFIAYEQEIKRIRDEQAVLAQKLDDATAK--------------------GILIGHEKGRKER--------------------EIEVAKNLLKAGVSIDIIAQTTGLTANEIKDLS-SLDV-
1__WP_182158705.1  MALSKFLDARNDYAFKRIFGTEKNKDILIHFLNDILGFTGLAAIHDVEFLATI-LDPEIAAKKQSIVDVLCKDSQG---SRYIIEMQFTKTKGFEKRAQYYAAKAYSSQADQGDDYHNLKEIIFIAVADCIIFPDKSEYKSKHTIRDEDTNEHDLKDFYFIFIELPKFPKTKEDQLSSIVEKWVYFFKYADEISEEELEKIIGSDLIIKKAYEELNRFNWSEKEFIAYEQEIKRILDEQAVLAQKLDDATAK--------------------GILIGHEKGRKER--------------------EIEVAKNLLKAGVSIDIIAQTTGLTANEIKDLS-SLDV-
4+_WP_010962719.1  MALSKFLDPKNDISFKRIFGTEKNKDILIHFLNDILGFAGTNAIQDIEFLSTI-QDPDIASKKQSIVDVLCRDKNG---LQVIVEMQVAKTKGFEKRAQYYAAKAYSRQADKGDQYHDLKEIIFIAIADCILFPDKSEYKSKHTIRDEDTNEHDLKDFYFIFIELPKFPKTKEDQLSSIVEKWVYFFKYADETSEEELEKIIGSDLIIKKAYEELNRFNWSEKEFIAYEQEIKRILDEQAVLAQKLDDATAK--------------------GILIGHEKGRKER--------------------EIEVAKNLLKAGVSIDIIAQTTGLTANEIKDLS-SLDV-
1-_WP_010962719.1  MALSKFLDPKNDISFKRIFGTEKNKDILIHFLNDILGFAGTNAIQDIEFLSTI-QDPDIASKKQSIVDVLCRDKNG---LQVIVEMQVAKTKGFEKRAQYYAAKAYSRQADKGDQYHDLKEIIFIAIADCILFPDKSEYKSKHTIRDEDTNEHDLKDFYFIFIELPKFPKTKEDQLSSIVEKWVYFFKYADETSEEELEKIIGSDLIIKKAYEELNRFNWSEKEFIAYEQEIKRILDEQAVLAQKLDDATAK--------------------GILIGHEKGRKER--------------------EIEVAKNLLKAGVSIDIIAQTTGLTANEIKDLS-SLDV-
1__WP_010962719.1  MALSKFLDPKNDISFKRIFGTEKNKDILIHFLNDILGFAGTNAIQDIEFLSTI-QDPDIASKKQSIVDVLCRDKNG---LQVIVEMQVAKTKGFEKRAQYYAAKAYSRQADKGDQYHDLKEIIFIAIADCILFPDKSEYKSKHTIRDEDTNEHDLKDFYFIFIELPKFPKTKEDQLSSIVEKWVYFFKYADETSEEELEKIIGSDLIIKKAYEELNRFNWSEKEFIAYEQEIKRILDEQAVLAQKLDDATAK--------------------GILIGHEKGRKER--------------------EIEVAKNLLKAGVSIDIIAQTTGLTANEIKDLS-SLDV-
1__ERN55633.1      MALSKFLDPKNDISFKRIFGTEKNKDILIHFLNDILGFAGTNAIQDIEFLSTI-QDPDIASKKQSIVDVLCRDKNG---LQVIVEMQVAKTKGFEKRAQYYAAKAYSRQADKGDQYHDLKEIIFIAIADCILFPDKSEYKSKHTIRDEDTNEHDLKDFYFIFIELPKFPKTKEDQLSSIVEKWVYFFKYADETSEEELEKIIGSDLIIKKAYEELNRFNWSEKEFIAYEQEIKRILDEQAVLAQKLDDATAK--------------------GILIGHEKGRKER--------------------EIEVAKNLLKAGVSIDIIAQTTGLTANEIKDLS-SLDV-
1__WP_182365066.1  --------------------------------------------MKDKPVREK-KDLDKGLKRSVGKPACCVSKGGSSSNTTSLPNQVAKTKGFEKRAQYYAAKAYSRQADKGDQYHDLKEIIFIAIADCILFPDKSEYKSKHTIRDEDTNEHDLKDFYFIFIELPKFPKTKEDQLSSIVEKWVYFFKYADETSEEELEKIIGSDLIIKKAYEELNRFNWSEKEFIAYEQEIKRILDEQAVLAQKLDDATAK--------------------GILIGHEKGRKER--------------------EIEVAKNLLKAGVSIDIIAQTTGLTANEIKDLS-SLDV-
1__WP_007550849.1  --------------------------------------------MKDKPVREK-KDLDKGLKRSVGKPACCVSKGGSSSNTTSLPNQLAKTKGFEKRAQYYAAKAYSRQADKGDQYHDLKEIIFIAIADCILFPDKSEYKSKHTIRDEDTNEHDLKDFYFIFIELPKFPKTKEDQLSSIVEKWVYFFKYADETSEEELEKIIGSDLIIKKAYEELNRFNWSEKEFIAYEQEIKRILDEQAVLAQKLDDATAK--------------------GILIGHEKGRKER--------------------EIEVAKNLLKAGVSIDIIAQTTGLTANEIKDLS-SLDV-
8__WP_214303323.1  --------------------------------------------MKDKPVREK-KNLDKGLKRSVGKPACCVSKGGSSSNTASLPDQLARDKGFEKRAQLYAAKAYSRQADKGGKYIDLKKVFFIAISNCNLFPDKLDYISSHTIRDEKTNEHDLKDFQFIFIELPKFPKNREEQLENVIDRWLFFFKYAEETTDEDLRKIAEKSPIIKLAYDELDKFHWNEKDLLAYEERVMDLQKEAAILEQKLDDAKHE--------------------GIQIGHQKGKIEG--------------------KIEVAKNSLKAGVSIDVIAEITGLSFDEIKKLI------
6__OAM06113.1      MALSKFLNVRNDYAFKRIFGTEKNKDILIHFLNDILDLTDDNQIKDVSFLSPI-QDHVIASQKQSIVDVLCVDSTG---VKTIIEMQVAKTRGFEKRAQYYAAKAYSNQADVGDQYHDLKGVIFIAIADFILFPNKLAYKSDHVTFDKMTFEHDLKDFSFTFIELPKFNKTKEDQLENIVEKWIYFFKHADETSEEDLKKIIGSDVIIGRAYDELNQYNWSKEERLAYDQAKKRTDDYLSTLEEKLNE------------------------GILIGHQKG------------------------KIEVAKNSLKAGVSIDVIARITGLSHSEVLQLR-EKT--
8__WP_208571569.1  MALSKFLDARNDIAFRRIFGTEKNKDILIHFLNDILGLTDDNKIKDVSFLSPI-QDPVIASQKQSIVDVLCVDSTG---IKTIIEMQVAKTTGFEKRAQYYAAKAYSSQADVGDQYHDLKGVIFIAIADFILFPNKLAYKSDHVTFDKITFEHDLKDFSFTFIELPKFKK-REDQLENVVEKWCYFFKHAGETSEDDLKKIIGSDLIIGRAYDELNQYNWSKEERLAYDQAKKRTDDYLSSLEEKLHE------------------------GILIGHQKGKIEG--------------------KIEVAKNSLKAGVSIDVIAEITGLSLDEIKKLI------
6__WP_226080722.1  MALSKFLDARNDIAFRRIFGTEKNKDILIHFLNDILGLTDDNKIKDVSFLSPI-QDPVIASQKQSIVDVLCVDSTG---IKTIIEMQVAKTTGFEKRAQYYAAKAYSSQADVGDQYHDLKGVIFIAIADFILFPNKLAYKSDHVTFDKMTFEHDLRDFSFTFIELPKFKK-REDQLENIVEKWCYFFKHAGETSEEDLKKIIGSDLIIGRAYDELNQYNWSKEERLAYDQAKKRTDDYLSSLEEKLHE------------------------GIQIGHQKGKIEG--------------------KIEVAKNSLKAGVSIDIIAQITGLSHSEILQLK-EKT--
1__WP_065095473.1  MALSKFLDARNDIAFRRIFGTEKNKDILIHFLNDILGLTDDNKIKDVSFLSPI-QDPVIASQKQSIVDVLCVDSTG---IKTIIEMQVAKTTGFEKRAQYYAAKAYSSQADVGDQYHDLKGVIFIAIADFILFPNKLAYKSDHVTFDKMTFEHDLRDFSFTFIELPKFKK-REDQLENIVEKWCYFFKHAGETSEEDLKKIIGSDLIIGRAYDELNQYNWSKKERLAYDQAKKRTDDYLSSLEEKLHE------------------------GIQIGHQKGRKAE--------------------KIEVAKNLLKAGVSIDIITQTTGLSVDYIEKIQ-EKKF-
6__GHM58126.1      MALSKFLDPKNDCAFKRIFGSVGNKDILIHFLNDILDLRDINKITDVSFLSPI-QDPTIASQKQSIVDVLCVDSTG---VHTIVEMQVAKTTGFEKRAQYYAAKAYSNQANVGDQYHDLKGVVFIAITNFILFPNKLAYKSDHITFDKITFEHDLKDFSFTFIELPKFHKTKEDQLENIVEKWIYFFKYANETNEEDLQKIIGNDVIIGRAYNELNQFNWTEEERLAYDQAKKRTDDYLSSLSQKLYE------------------------GIQIGSLQG------------------------KIEVAKTMLANNVDVGTIVKFTGLSLDEIKKLQ-E----

Patatin Alignment
9_WP_007301897.1  MKKYILSVDGGGIRGIIPAIILAEIEKRTRKRIAEIFHLMAGTSTGGIVIAGLCKKDKQGNPQYSANDLVEFYQKYGAYIFKSSFLRRSIFSWLNCAQYPHKNIEFVLDKYFGEDILKNTLSKVLITSYDINNNYPFFFKSWREDRNFIKLKDALRATTAAPTYFAPKYLKINQKEMVLVDGGVFANNPAACAYASGKRLFPNDEIILLSIGTGRTDRSI--ANSRRFGKIGWIKPLLNVMFASSLDAVNYQLDQVIADKYIRIQSQLKIASPDMDNITSKNIKSLQQEAKAMVEGNQKVIDKF--C-DIVS-
9_WP_007301897.1  MKKYILSVDGGGIRGIIPAIILAEIEKRTRKRIAEIFHLMAGTSTGGIVIAGLCKKDKQGNPQYSANDLVEFYQKYGAYIFKSSFLRRSIFSWLNCAQYPHKNIEFVLDKYFGEDILKNTLSKVLITSYDINNNYPFFFKSWREDRNFIKLKDALRATTAAPTYFAPKYLKINQKEMVLVDGGVFANNPAACAYASGKRLFPNDEIILLSIGTGRTDRSI--ANSRRFGKIGWIKPLLNVMFASSLDAVNYQLDQVIADKYIRIQSQLKIASPDMDNITSKNIKSLQQEAKAMVEGNQKVIDKF--C-DIVS-
9_WP_236514395.1  MTKYILSIDGGGIRGIIPAMILSRIEQKTGKPISQIFDLLVGTSTGATIVAGLCKKDSKGKLQYSADDLVNLYQEYGPYIFKSSFLRRSIFSWINGAQYPSKNIEYVLHKYFGDDILKNTLSNVLITSYDIHNNCPFFFKSWKEDINFIKLRDVLRAATAAPTYFAPKYLKVNQKEMVLIDGGVFANNPAACSYASSRKLFPNDDVVLLSIGTGRSSHSIKYLRSKRFGKISWIKPLINVMFASGLDCVNYQLDQIINNSYIRIQSQLKVASTEMDNTTYENIKCLKKEAQTMIECNQKAIDKF--C-TVVS-
9_WP_230609187.1  MTKYILSVDGGGIRGIIPAIILAEIESRTKKPISQIFDLMAGTSTGGIIVAGLCKSNKL---QYSANDLVELYQEYGAYIFQSSFWRKSIASWLSGSQYSYRNMEFILNKYFGESTMADVASNLLLTSYDIHNSCEFFFKSWKEKN--IKLKDALRATTAAPTYFTPKRLKISQTERVLIDGGVFANNPAACAYASGKRLFPNDDILLLSIGTGRRDRSI--ANSRRFGKIGWIKPLLNVMFASSLDAVNYQLDQVIADKYIRIQSQLKIASPDMDNITSKNIKSLQQEANAMIEENQKVVDKF--CDVLS--
u_WP_143688909.1  MIKYILSVDGGGIRGIIPAIILAEIEKRTRKRVAEIFDLMAGTSTGGIVIAGLCKKDK---PQYSTNDLVEFYREYGPYIFKSSFFRRSILSWFNCAQYPHKNIESVLDKYFGEDILKNTLSNVLITSYDIQNNCPFFFKSWKEGN--IKLKDALRATTAAPTYFAPKYLKINQKKMVLVDGGVFANNPAACAYASGKRLFPNDDILLLSIGTGRTDRSIEYANSKRFGKIGWIKPLLHVMFASSLDAVNYQLDQVIADKYIRIQSQLKIASPDMDNITSKNIKSLQQEAKAMVEGNQKVIDKF--C-DIVS-
8_WP_172758419.1  MIKYILSVDGGGIRGIIPAIILAEIEKRTRRTIAEIFHLMAGTSTGGIVIAGLCKKDKQGNPQYSANDLVELYQKYGSYIFKSSFFRRSILSWFNCAQYPHKNIEFVLDKYFGDDTLQNTLNNVLLTSYDIQNNCPFFFKSWKEGN--IKLKDALRAATAAPTYFAPKYLKINHKEMVLVDGGVFANNPAACAYASGKRLFPNDDILLLSIGTGRTDRSIEYANSKRFGKIGWIKPLLSVMFASGLDCVNYQMNQVIGNRYVRIQSQLKLASADMDNITSKNIKFLQQEANAMIEDNQKVIEKF--CIEILNI
8_WP_208571522.1  MKKYILSVDGGGIRGIIPAIILAEIEKRARKPIAEIFDLMAGTSTGGIVVAGLCKKDK---PQYSANDLVEFYQEYGSYIFKSSFLRRSIFSWFNCAQYSHKNIEFVLDKYFGDDTLQNTLSNVLLTSYDIHNNHPFFFKSWKEDRNFIKLKDALRATTSAPTYFAPKYLKINHKETVLVDGGVFANNPAACAYASGKRLFPNDDILLLSIGTGRTDRSIEYANSKRFGKIGWIKPLLHVMFASSLDSVNYQLDQVIGDKYIRIQSQLKIASPDMDNITSKNIKSLQQEASKMIEDNQKVIEKF--CIEVLNI
8_WP_172758511.1  MIKYILSVDGGGIRGIIPAIILAEIEKRTRRTIAEIFHLMAGTSTGGIVIAGLCKKDKQGNPQYSANDLVELYQKYGSYIFKSSFFRRSILSWFNCAQYPHKNIEFVLDKYFGDDTLQNTLNNVLLTSYDIQNNCPFFFKSWKEGN--IKLKDALRAATAAPTYFAPKYLKINHKEMVLVDGGVFANNPAACAYASGKRLFPNDDILLLSIGTGRTDRSIEYANSKRFGKIGWIKPLLNVMFASGLDCVNYQMNQVIGNRYVRIQSQLKLASADMDNITSKNIKSLQQEAKAMIEDNQKVIEKF--C-EIVS-
8_WP_226080810.1  MAKYILSVDGGGIRGIIPAIVLAEIEYRTKKPISQMFDLMVGTSTGGIIVAGLCNK------QYSALDLVDLYQKDGPHIFKSSFFRRSIFSWLNCAQYSCKNIECVLNRYFGDSTLADATSNLMLTSYDIKNNYPFFFKSWREDRNFIKLKDALRATTAAPTYFVPKYLKINQKEMVLVDGGVFANNPAACAYASGKKLFPNDDIVLLSIGTGRTDRSI--ANSRRFGKIGWIKPLLNVMFASSLDAVNYQLNQVIGDKYIRIQSQLKIASPDMDNITSKNIKSLQQEANAMIEDNQKVIEKF--CIEILNI
8_WP_236514395.1  MTKYILSIDGGGIRGIIPAMILSRIEQKTGKPISQIFDLLVGTSTGATIVAGLCKKDSKGKLQYSADDLVNLYQEYGPYIFKSSFLRRSIFSWINGAQYPSKNIEYVLHKYFGDDILKNTLSNVLITSYDIHNNCPFFFKSWKEDINFIKLRDVLRAATAAPTYFAPKYLKVNQKEMVLIDGGVFANNPAACSYASSRKLFPNDDVVLLSIGTGRSSHSIKYLRSKRFGKISWIKPLINVMFASGLDCVNYQLDQIINNSYIRIQSQLKVASTEMDNTTYENIKCLKKEAQTMIECNQKAIDKF--C-TVVS-
8_OJH31513.1      MIKYILSVDGGGIRGIIPAIILAEIEKRTRKRVAEIFDLIAGTSTGGIVIAGLCKKDEQGNPQYSANDLVELYQEYGAYIFKSSFFRRSILSWFNCAQYSHKNIEFVLDKYFGEDILKNTLSNLLITSYDINNNYPFFFKSWREDRNFIKLKDALRATTAAPTYFAPKYLKINQKEMVLVDGGVFANNPAACAYANSKKLFPNEEIILVSIGTGRLSNRIKY---RKLGKIAWIKPLLNVMFASSLDVVNYQLGNVMDDRYIRIQSQLTIASAEMDNVTPENIKCLQQEANAMIEDNQEVIDKFLKC-QAN--
8_WP_208571564.1  MTRYILSVDGGGIRGIIPAIILAEIEKMAKKPIAEIFDLIAGTSTGGIVVAGLCRKDEQGNPQYSANDLVEFYQEYGSYIFKSSFFRRSILSWFNCAQYPYKNIEFVLDKYFGGDTLKNTLSNLLITSYDIHNNRPFFFKSWKEGN--IKLKDALRAATAAPTYFIPKHLKINQKEMVLVDGGVFANNPAACAYASGKRLFPNDDILLLSIGTGRTDRSI--ANSKRLGKIGWIKPLIHVMFSSSLDAVNYQLNQVIADKYIRIQSQLKIASPDMDNITSKNIKSLQQEAKAMIEDNQELIDKF--C-DVLS-
8_GHM58173.1      M-KYILSIDGGGIRGIIPAIVLAEIEKRTRKPIAQIFDLIAGTSTGGIVVAGLCKKDDQGKPKYSAQDLVDLYQKYGSYIFRSFFLRKAI-AWFNGAEYSYKNLEHVLTRYFGEDTLSNTLSNLLLTSYDIDNHCPFFFKNWREDRSLIKLKDALRATTAAPTYFIPKHLKVNQINRVLIDGGIFANNPAACGYASGKRLFPNDDITILSLGTGTLERTIKYNSSKRLGKITWVKPLLDVMFGSSLDAVDYQLGEVMGDRYIRIQSQLKVASAEIDNTIAKNIEDLKQEAQMMISDNQRIIEEF--C-QMIV-
8_WP_065094614.1  MTKYILSVDGGGIRGIIPAIILAEIESRTKKPISQIFDLMAGTSTGGIIVAGLCKSNKL---QYSANDLVELYQEYGAYIFQSSFWRKSIASWLSGSQYSYRNMEFILNKYFGESTMADVASNLLLTSYDIHNSCEFFFKSWKEEN--IKLKDALRATTAAPTYFTPKRLKISQTERVLIDGGVFANNPAACAYASAKRLFPNDEIILLSIGTGGTDRSIKYANSRKFGKIGWVKPLLNVMFASGLDCVDYQLEQVIDDKYIRIQSELKVASTEMDNITSKNIKFLQQEAKAMIEDNQKVINKF--CIEILNI
6_WP_172758838.1  MIKYILSVDGGGIRGIIPAIILAEIEQRTRKPIAEIFHLMAGTSTGGIVIAGLCKKDKQGNPQYSANDLVELYQKYGSYIFKSSFFRRSILSWFNCAQYPHKNIESVLDKYFGDDTLQNTLNNVLIASYDIHNNCPFFFKSWREDRNFIKLKDALRATTAAPTYFVPKYLKINQKKMVLVDGGVFANNPAACAYASSKRLFPNDDILLLSIGTGRTDRSIEYANSKRFGKIGWIKPLLSVMFASGLDCVNYQMNQVIGNRYVRIQSQLKLASADMDNITSKNIKFLQQEANAMIEDNQKVIEKF--CIEILNI
6_WP_143688874.1  MKKYILSVDGGGIRGIIPAIILAEIEKRTRKRVAEIFDLMAGTSTGGIVIAGLCKKDK---PQYSANDLVEFYREYGPYIFKSSFFRRSILSWFNCAQYPHKNIESVLDKYFGEDILKNTLSNVLITSYDIQNNCPFFFKSWKEGN--IKLKDALRATTAAPTYFAPKYLKINQKKMVLVDGGVFANNPAACAYASGKKLFPNDEIILLSIGTGRTDRSI--ANSKRFGKIGWIKPLLNVMFASGLDCVNYQMNQVIGNRYVRIQSQLKLASADMDNITSKNIKSLQQEANAMIEDNQKVIEKF--C-DILS-
6_WP_141456779.1  MKKYILSVDGGGIRGIIPAIILAEIEKRARKPIAEIFDLMAGTSTGGIVVAGLCKKDK---PQYSANDLVEFYQEYGSYIFKSSFLRRSIFSWFNCAQYSHKNIEFVLDKYFGDDTLQNTLSNVLLTSYDIHNNHPFFFKSWKEDRNFIKLKDALRATTSAPTYFAPKYLKINHKEMVLVDGGVFANNPAACAYASGKRLFPNDDILLLSIGTGRTDRSIEYANSKRFGKIGWIKPLLHVMFASSLDSVNYQLDQVIGDKYIRIQSQLKIASPDMDNITSKNIKSLQQEASKMIEDNQKVIEKF--CIEVLNI
6_WP_226079840.1  MTRYILSVDGGGIRGIIPSIILAEIEKRAKKPIAEIFDLMAGTSTGGIVVAGLCKKDDQGKHQYSANDLVELYQEYGAYIFKSSFFRRSILSWFNCAQYPYENIESILEKYFGDDILENTLSKVLITSYDIHNNCPFFFKSWKEDRNFIKLKDALRATTAAPTYFAPKYLEIKQEKRVLVDGGVFANNPAACAYANSKKLFPNEEIVLVSIGTGKLSNRIKY---RKLGKIAWIKPLLNVMFASSLDVVNYQMSNVMDDRYIRIQSQLTIASAEMDNVTPKNIKFLQQEANAMIEDNQEVIDRF--C-NIEL-
6_WP_172758419.1  MIKYILSVDGGGIRGIIPAIILAEIEKRTRRTIAEIFHLMAGTSTGGIVIAGLCKKDKQGNPQYSANDLVELYQKYGSYIFKSSFFRRSILSWFNCAQYPHKNIEFVLDKYFGDDTLQNTLNNVLLTSYDIQNNCPFFFKSWKEGN--IKLKDALRAATAAPTYFAPKYLKINHKEMVLVDGGVFANNPAACAYASGKRLFPNDDILLLSIGTGRTDRSIEYANSKRFGKIGWIKPLLSVMFASGLDCVNYQMNQVIGNRYVRIQSQLKLASADMDNITSKNIKFLQQEANAMIEDNQKVIEKF--CIEILNI
6_WP_264685730.1  MTKYILSVDGGGIRGIIPAIILAEIESRTKKPISQIFDLMAGTSTGGIIVAGLCKSNKL---QYSANDLVELYQEYGAYIFQSSFWRKSIASWLSGSQYSYRNMEFILNKYFGESTMADVASNLLLTSYDIHNSCEFFFKSWKEEN--IKLKYALRATTAAPTYFTPKRLKISQTERVLIDGGVFANNPAACAYASGKRLFPNDEIILLSIGTGGTNRSIKYANSRRFGKIGWIKPLLNVMFASGLDCVDYQLEQVIDDKYIRIQSQLKVASTEMDNITLKNIKSLQQEANAMIKDNQKLIDKL--CDFIS--
6_WP_208571684.1  MIKYILSVDGGGIRGIIPAIILAEIEKRTRKRVAEIFDLMAGTSTGGIVVAGLCKKDK---PQYSANDLVEFYREYGPYIFKSSFFRRSILSWFNCAQYPYKNIEFVLDKYFGDDTLQNTLNNVLLTSYDIQNNCPFFFKSWKEGN--IKLKDALRAATAAPTYFAPKYLKINHKEMVLVDGGVFANNPAACAYASGKRLFPNDDILLLSIGTGRTDRSIEYVNSRRFGKIGWIKPLLNVMFASGLDCVDYQLEQVIDDKYIRIQSQLKVASTEMDNITLKNIKSLQQEANSMIEDNQKLIDKL--C-DFIS-
6_GHM58122.1      M-KYILSIDGGGIRGIIPATVLAEIEKRTRKPIAQIFDLIAGTSTGGIVVAGLCKKDEQGKPKYSAQDLVDLYQKYGSYIFKSLFLRKAI-AWFNGAEYSHKNLEHVLTRYFGEDILSNTLSNLLLTSYDIDNHCPFFFKNWRDDRNLIKLKDALRATTAAPTYFTPKYLKINQINRVLIDGGIFVNNPAACGYASGKRLFPNDDITILSIGTGTLERTIKYSSSKRLGKITWVKPLLDVMFGSSLDAVDYQLNEVMGDRYIRIQSQLKIASAEIDNTTAKNIEDLKQEAQMMINDNQRIIEEF--C-QMVA-
2_WP_065095425.1  MTKYILSVDGGGIRGIIPAIILAEIEKRSRKKVAEIFDLMAGTSTGGIVVAGLCKKDKQGNPQYSANDLVELYQKYGPYIFKSSFFRRSILSWFNCAQYPYKNIEFVLDKYFGDDTLQNTLNNVLLTSYDIQNNCPFFFKSWKEGT--IKLKDALRAATAAPTYFIPKHLKIDQIDRVLVDGGVFANNPAACAYASGKKLFPNDEIILLSLGTGRTDRSI--ANSRRFGKIGWIKPLLNVMFSSSLDAVNYQLNQVIADKYIRIQSQLKIASPDMDNITSKNIKSLQQEANAMIEGNQKVIDKF--C-DIVS-
2_WP_151807985.1  MIKYILSVDGGGIRGIIPAIILAEIEKRTRKRVAEIFHLMAGTSTGGIVIAGLCKKDKQGNPQYSANDLVEFYQKYGSYIFKSSFLRRSIFSWLNCTQYPHKNIEFVLDKYFGEDILKNTLSKVLITSYDINNNYPFFFKSWREDRNFIRLKDALRAATAAPTYFIPKHLKIDQIDRVLVDGGVFANNPAACAYASGKRLFPNDDIVLLSIGTGRTDRSIEYANSKRFGKIGWIKPLLNVMFASGLDCVNYQMNQVIGNRYVRIQSQLKLASADMDNITSKNIKFLQQEAKAMIEDNQKVIEKF--CIEILNI
2_WP_226080560.1  MAKYILSVDGGGIRGIIPAIILAEIEKRTRRTIAEIFHLMAGTSTGGIVIAGLCKKDKQGNPQYSANDLVELYQKYGSYIFKSSFLRRSIFSWLNCAQYPHKNIEFVLDKYFGDDTLQSTLNNVLIASYDIHNNCPFFFKSWREDRNFIKLKDALRATTAAPTYFVPKYLKINQKEMVLVDGGVFANNPAACAYASSKRLFPNDDILLLSIGTGRTDRSIEYVNSRRFGKIGWIKPLLHVMFASSLDAVNYQLDQVIGSKYLRIQSQLKIASPDMDNITSKNIKSLQQEAKATIEENQKVINKF--CIEVLNM
1_WP_012481781.1  MAKYILSVDGGGIRGIIPAIILAEIEKRTRRTIAEIFDLVAGTSTGGIVVAGLCRKDERGNPQYSANDLVEFYQKYGAYIFKSSFLRRSIFSWLNCAQYPHKNIEFVLDKYFGDSTLADATNNLMLTSYDIKNNYPFFFKNWREDRNFIKLKDALRATTAAPTYFAPKYLKINHKEMVLVDGGVFANNPAACAYASAKRLFPNDEIILLSIGTGRTDRSI--ANSRRLGKIGWIKPLLHVMFASSLDSVNYQLDQVIGDKYIRIQSQLKLASADMDNITSKNIKSLQQEAKAMIEDNQKVIEKF--C-NIIS-
1_EEB55236.1      MTKYILSVDGGGIRGIIPAIILAEIESRTKKPISQIFDLMAGTSTGGIIVAGLCKSNKL---QYSANDLVELYQEYGAYIFQSSFWRKSIASWLSGSQYSYRNMEFILNKYFGESTMADVASNLLLTSYDIHNSCEFFFKSWKEKN--IKLKDALRATTAAPTYFTPKRLKISQTERVLIDGGVFANNPAACAYASAKRLFPNDEIILLSIGTGRTDRSIKYANSRKFGKIGWVKPLLNVMFASGLDCVDYQLEQVIDDKYIRIQSQLKIASPDMDNITSKNIKSLQQEAKAMIEDNQKVIEKF--CIEILNI
1_EEB55258.1      MIKYILSVDGGGIRGIIPAIILAEIEERTRKPIAEIFDLMAGTSTGGIVVAGLCKKDK---PQYSANDLVEFYREYGPYIFKSSFFRRSILSWFNCAQYPYKNIEFVLDKYFGDDTLQNTLNNVLLTSYDIQNNCPFFFKSWKEGN--IKLKDALRAATAAPTYFAPKYLKINHKEMVLVDGGVFANNPAACAYASGKRLFPNDDILLLSIGTGRTDRSIEYANSKRFGKIGWIKPLLNVMFASGLDCVNYQMNQVIGNRYVRIQSQLKLASADMDNITSKNIKSLQQEAKAMIEDNQKLIDKL--C-DFIS-
1_MBS9530007.1    MTRYILSVDGGGIRGIIPAIILAEIEKRSRKKVAEIFDLMAGTSTGGIVVAGLCKKDERGNPQYSANDLVELYQEYGPYIFKSSLWRKSIASWLNGAQYSYKNIECVLDKYFGESTIADVSSNLLLTSYDIHNNCPFFLKSWRENRNFIKLKDALRATTAAPTYFSPKYLKINQEERMLIDGGVFANNPAACAYASGKRLFPNDNIILLSIGTGRTTKSI--TNSKRLGKIGWIKPLLHVIFASGLDCVNYQMNQVIGDRYIRIQSQLTIASAEMDNTTSKNIKCLQQEANAMIEDNQEVIDKF--FDVSK--
1_QGT16090.1      MTKYILSVDGGGIRGIIPAIILAEIESRTKKPISQIFDLMAGTSTGGIVVAGLCKKDQQGNPQYSANDLVELYQEYGSYIFKSSFLRRSIFSWLNCAQYPHKNIESVLDKYFGDDTLQNTLSNVLITSYDIYNNCPFFFKSWKEGN--IKLKDALRATTAAPTYFIPKHLKINQTDRVLIDGGVFANNPSACAYANSKKLFPNEEIVLVSIGTGRLSNRIKY---RKLGKIAWIKPLLNVMFASSLDVVNYQMSNVMDDRYIRIQSQLTIASAEMDNVTPENIKCLQQEANAMIEGNQKVIDKF--C-DIVS-
1_WP_182158712.1  MVKYILSVDGGGIRGIIPAIILAEIEQRTRKTIAEIFDLMAGTSTGGIVVAGLCKKDK---PQYSANDLVEFYREYGPYIFKSSFFRRSILSWFNCAQYPHKNIESVLDKYFGEDILKNTLSNVLITSYDIQNNCPFFFKSWKEGN--IKLKDALRAATAAPTYFAPKYLKVNQKEMVLVDGGVFANNPAACAYASGKRLFPNDDILLLSIGTGRTGRSI--ANSRRFGKIGWIKPLLNVMFASSLDAVNYQLDQVIADKYIRIQSQLKIASPDMDNITSKNIKSLQQEANAMIEDNQELIDKF--C-DVLS-

RadC Alignment
9-_WP_007301901.1  LTEEIERVLQSGGGSALFDREIVSVLLGAVHDRKQAQDVTKTLMDNCPGIGEILGREIDDLKMIEGMTEHAAAAIECVKEAYKRALREGLKRGPVM--DSQEKLIEYVRVNIGFSAKEAVLIIYLDKQNRLIRDEVY-FGTIDEVHLSERKVVKKA-----LSMEAASIILSHNHPGGSLEPSEDDKVMTRELVSACQGVGIELEDHIIMTDKGYCSFKERELL
9__WP_007301901.1  LTEEIERVLQSGGGSALFDREIVSVLLGAVHDRKQAQDVTKTLMDNCPGIGEILGREIDDLKMIEGMTEHAAAAIECVKEAYKRALREGLKRGPVM--DSQEKLIEYVRVNIGFSAKEAVLIIYLDKQNRLIRDEVY-FGTIDEVHLSERKVVKKA-----LSMEAASIILSHNHPGGSLEPSEDDKVMTRELVSACQGVGIELEDHIIMTDKGYCSFKERELL
9__WP_114517192.1  SKEEIEFRILESKGKALLDREIMETFLSAVHERPQAQEIAKNLVNSYTEVGRILGREMDDLKVIEGVTDSAVAMIMCVKETLERVLREKLKSEPIM--D-LQGLVEYLNVSIGHAERECVKILYLNKRRQLIGEESY-IGEMEKAPVYIKEITRKA-----LIKNAALIIMSHNHPGGSLEPSEEDQAVTKSLAAACSTISVRLFDHIIITSGGYFSFRENGLL
9__WP_230609182.1  NKEEIEFRILESKGKALLDREIMETFLSAVHERPQAQEIAKNLVNTYAGVGRILGREMDDLKVIEGVTDSAVAMIMCVKETLERVLREKLKSEPIM--D-LQGLVEYLNVSIGHSERECVKILYLNKRRQLIGEESY-IGEMEKAPVYIKEITRKA-----LIKNATLVIMSHNHPGGSLEPSEEDQEVTKSLAAACSTVSVRLFDHIIITSGGYFSFRENGLL
81_WP_172758425.1  SKEEIEFRILESKGKALLDREIMETFLSAVHERPQAQEIAKNLVNTYTGVGRILGREMDDLKVVEGVTDSAVAMIMCVKETLERVLREKLKSEPIM--D-LQRLVEYLNVSIGHSERECVKILYLNKRRQLIGEESY-IGEMEKAPVYIKEIIKKA-----LIKNATLIIMSHNHPGGSLEPSEEDQAVTKSLAAACSTVSVRLFDHIIITSGGYFSFRENGLL
82_WP_172758425.1  SKEEIEFRILESKGKALLDREIMETFLSAVHERPQAQEIAKNLVNTYTGVGRILGREMDDLKVVEGVTDSAVAMIMCVKETLERVLREKLKSEPIM--D-LQRLVEYLNVSIGHSERECVKILYLNKRRQLIGEESY-IGEMEKAPVYIKEIIKKA-----LIKNATLIIMSHNHPGGSLEPSEEDQAVTKSLAAACSTVSVRLFDHIIITSGGYFSFRENGLL
83_WP_172758425.1  SKEEIEFRILESKGKALLDREIMETFLSAVHERPQAQEIAKNLVNTYTGVGRILGREMDDLKVVEGVTDSAVAMIMCVKETLERVLREKLKSEPIM--D-LQRLVEYLNVSIGHSERECVKILYLNKRRQLIGEESY-IGEMEKAPVYIKEIIKKA-----LIKNATLIIMSHNHPGGSLEPSEEDQAVTKSLAAACSTVSVRLFDHIIITSGGYFSFRENGLL
84_WP_172758425.1  SKEEIEFRILESKGKALLDREIMETFLSAVHERPQAQEIAKNLVNTYTGVGRILGREMDDLKVVEGVTDSAVAMIMCVKETLERVLREKLKSEPIM--D-LQRLVEYLNVSIGHSERECVKILYLNKRRQLIGEESY-IGEMEKAPVYIKEIIKKA-----LIKNATLIIMSHNHPGGSLEPSEEDQAVTKSLAAACSTVSVRLFDHIIITSGGYFSFRENGLL
8__WP_168455995.1  RRQEIEFRALESEGQALLDREIVETFLSKVHDNEEARIIAKRLIDNF-GMRGILGQEIDDLRIAEGVNDSTVAIILCLREASKRASKEELKKGPVM--DNLETIVKYLIVSIGYSDKEKVKILYLDHKGCLKREEVF-TGTVDQAPVYIKKIAKKA-----LLQDATSIIMAHNHTEGSAEPSDKDKAATKGLASACSTVDIRLFDHIIIAGEHYYSFREKGLL
8__WP_141456907.1  SKEEIEFRILESKGKALLDCEIMETFLSAVHERPQAQEIAKNLVNTYTGVGRILGREMDDLKVIEGVTDSAVAMIMCVKETLERVLREKLKSEPIM--D-LQGLVEYLNVSIGHSERECVKILYLNKRRQLIGEESY-IGEMEKAPVYIKEIIKKA-----LIKNATLIIMSHNHPGGSLEPSEEDQEVTKSLAAACSTVSVKLFDHIIITSGGYFSFRENGLL
8__WP_208571525.1  SKEEIEFRILESKGKALLDREIMETFLSAVHERPQAQEIAKNLVNTYTGVGRILGREMDDLKVIEGVTDSAVAMIMCVKETLERVLREKLKSEPIM--D-LQGLVEYLNVSIGHSERECVKILYLNKRRQLIGEEFY-IGEMEKAPVYIKEIIRKA-----LIKNATLVIMSHNHPGGRLEPSEEDQEVTKSLAAACSTVSVRLFDHIIITSGGYFSFRENGLL
8__WP_172758508.1  RREEIEFRALESNGKALLDREVIETFLSAVHDREEARVIARKLMDNF-GIGGILGQEIDDLKTIEGITDSTVAVILCLKEAAKRVPREELKKGPVM--DNLETIVKYLRVSIGYSEEEKMKIIYFDQKCRLKGEEVF-TGTVDKVPFYIREVTRKA-----LIRKATSIIISHNHPEGRLKPSDEDEAVTKDLAKACQTIGIRLMDHIIITSVGYFSFKEQGLL
8__WP_226080813.1  SKEEIEFRILESKGKALLDREIMETFLSAVHERPQAQEIAKNLVNTYTGVGRILGREMDDLKVIEGVTDSAVAMIMCVKETLERVMREKLKSEPIM--D-LQGLVEYLNVSIGHAERECVKILYLNKRRQLIGEESY-IGEMEKAPVYIKEIIRKA-----LIKNATLVIMSHNHPGGRLEPSEEDQEVTKSLAAACSTVSVKLFDHIIITSGGYFSFRENGLL
8__WP_143688756.1  RREEIEFRALESNGKALLDREVIETFLSAVHDREEARIIARKLIDNF-GIGGVLGQEIDDLKTIEGITDSTVAVILCLKEAAKRVPREELKKGPVM--DNLETIVKYLRVSIGYSEEEKMKIIYFDQKCRLKGEEVF-TGTVDKVPFYIREVTRKA-----LIRKATSIIISHNHPEGRLKPSDEDEAVTKDLAKACQTIGIRLLDHIIITSVGYFSFKEQGLL
8__WP_211908248.1  SKEEIEFRILESKGKALLDREIMETFLSAVHERPQAQEIAKNLVNTYAGVGRILGREMDDLKVIEGVTDSAVAMIMCVKETLERVLREKLKSEPIM--D-LQGLVEYLNVSIGHSERECVKILYLNKRRQLIGEESY-IGEMEKAPVYIKEITRKA-----LIKNATLVIMSHNHPGGSLEPSEEDQEVTKSLAAACSTVSVRLFDHIIITSGGYFSFRENGLL
8__WP_208571568.1  SKEEIEFRILESKGKALLDREIMETFLSAVHERPQAQEIAKNLVNTYTGVGRILGREMDDLKVIEGVTDSAVAMIMCVKETLERVLREKLKSEPIM--D-LQGLVEYLNVSIGHSERECVKILYLNKRRQLIGEESY-IGEMEKAPVYIKEIIRKA-----LIKNATLIIMSHNHPGGSLEPSEEDQAVTKSLAAACSTVSVKLFDHIIITSGGYFSFRENGLL
8__WP_182365025.1  SKEEIEFRILESKGKALLDREIMETFLSAVHERPQAQEIAKNLVNTYTGVGRILGREMDDLKVIEGVTDSAVAMIMCVKETLERVLREKLKSEPIM--D-LQGLVEYLNVSIGHSERECVKILYLNKRRQLIGEESY-IGEMEKAPVYIKEIIKKA-----LIKNATLIIMSHNHPGGSLEPSEEDQAVTKGLAAACSTVSVKLFDHIIITSGGYFSFKERGLL
8__WP_065094618.1  SKEEIEFRILESKGKALLDREIMETFLSAVHERPQAQEIAKNLVNSYTGVGRILGREMDDLKVIEGVTDSAVAMIMCVKETLERVLREKLKGEPIM--D-LQGLVEYLNVSIGHAERECVKILYLNKRRQLIGEESY-IGEMEKAPVYIKEIIRKA-----LIKNATLVIMSHNHPGGRLEPSEEDQEVTKSLAAACSTVSVKLFDHIIITSGGYFSFRENGLL
6-_WP_017532597.1  LTEEIERVLQSGGGSALFDREIMAVLLGAVHDRKQAQDVTKTLMDNCPGIGEILGREIDDLKMIEGMTEHAAAAIECVKEAYKRALREGLKRGPVM--DSQEKLIEYVRVNIGFSAKEAVQIIYLDKQNRLIRDEVY-FGTIDEVQLSERKVVKKA-----LSMEAASIILSHNHPGGSLEPSEDDKVMTRELVSACQGVGIELEDHIIMTDKGYCSFKERELL
6__WP_226079850.1  RREEIEFRALVSKGNALLDHEIIGTFLSGAHDGVEASIIAERLMDRFKGIGRISGLEIDDLKTIEGVTNSTVTAILCLKEALKRVPREELKKGPVIGGN-LEKLVEYLKACIGHLEKECTIIIYLDQKFHLIGETVY-VGKKDMYLFAYMKWQEKQMARKAIIEKAKLMIMSHNHPCGSLRPSEEDLAVTKKLAEACKTIEIRLYDHIIVTSKSYLSFKEEGML
6__WP_017532597.1  LTEEIERVLQSGGGSALFDREIMAVLLGAVHDRKQAQDVTKTLMDNCPGIGEILGREIDDLKMIEGMTEHAAAAIECVKEAYKRALREGLKRGPVM--DSQEKLIEYVRVNIGFSAKEAVQIIYLDKQNRLIRDEVY-FGTIDEVQLSERKVVKKA-----LSMEAASIILSHNHPGGSLEPSEDDKVMTRELVSACQGVGIELEDHIIMTDKGYCSFKERELL
6__WP_226080734.1  -KEEIEFRILESKGKALLDREIMETFLSAVHERPQAQEIAKNLVNTYTGVGRILGREMDDLKVIEGVTDSAVAMIMCVKETLERVLREKLKSEPVM--D-LQGLVEYLNVSIGHSERECVKILYLNNRRQLIGEELY-IGEMEKAPVYIKEIIRKA-----LIKNATLVIMSHNHPGGRLEPSEEDQEVTKSLAAACSTVSVRLFDHIIITSGGYFSFRENGLL
4__WP_182319431.1  -----------------------MAFLSSVHGSDQAQAITKNLVNTCTGIGGILGREIDELQMIRGVTKSAVVVITCVKEANKRALREGLKRGPVM---GNEKLIEYIRVSIGLSAREAVQIIYLDTQRRFIDDDVH-FGTIDEVHLYEREVVENA-----IGRKAASIILAHNHPGGSLEPSEEDKNMTMELASAYQSVNIELLDHILVTDKGHLSFKKNDLL
3__WP_010962534.1  HRKRLREKIILDNGQSLLDYEVLEHILYSAYSRIDVKPVAKSLIESFGSLNKVFNADLEALQNVDDVSNAAISAIFCVKQAFVRSAREEIKNLPVI--DNWEKLLDYLRISIGSLNKENFRVIYMNKKYRLIAEDLQNIGTVDQTPLYVREIIKRA-----LLIGSTSIVISHNHPSGDTQPSNSDISLTRQLAEACQSIGIELIDHIIITFSSYFSFKENRLL
3__WP_141457081.1  RKEKLETRILSSRGRSLLDHELLERTLSECE---EGREVAKKLIELFSSLGRVINADLHELKNVTGMNDGAIASIFCLKEIFDRILKGKLKKLSIL--DNREELLKYFKTAIGQSRKESLRVIYLDRSGHLIYEYIQDCGTIDRVPLYVREIIKQG-----LLIDASSIAISHNHPSGDTEPSKEDEDNTLTLAATCENVGMKLIDHIIVTQKSHFSFYDSGLL
3__WP_012673223.1  RKEKLETRILSSRGRSLLDHELLERTLSECE---EGREVAKKLIELFSSLGRVINADFHELKNVTGMNDGAIASIFCLKEIFDRILKGKLKKLSIL--DNREELLKYFKTAIGQSRKESLRVIYLDRSGHLIYEYIQDCGTIDRVPLYVREIIKQG-----LLIDASSIAISHNHPSGDTEPSKEDEDNTLTLAATCENVGMKLIDHIIVTQKSHFSFYDSGLL
2__WP_151807982.1  RREEIEFRALESNGKALLDREVIETFLSAVHDREEARVIARKLIDNF-GIGGVLGQEIDDLKTIEGITDSTVAVILCLKEAAKRVPREELKKGPVM--DNLETIVKYLRVSIGYSEEEKMKIIYFDQKCRLKGEEVF-TGTVDKVPFYIREVTRKA-----LIRKATSIIISHNHPERRLKPSDEDEAVTKDLAKACQTIGIRLLDHIIITSVGYFSFKEQGLL
2__WP_237350046.1  -------------------MELILYSVCEKG---ESRNVAEKLIALFNSVGKVISADLYELKSVVGMNDASVASIQCVREIIKRILKGKLEELSIM--DNREKLIEYLKATIGQFRKEGLRVIYLDPGNRLVHEYVQDTGTVNKTPFYIREIVKRG-----LLVEAMSAIVAHNHPSGDQEPSEEDEKNTRKLELACDNVGIKLMDHVIITEKSHFSFYDNGLM
1__WP_155968723.1  SKEEIEFRILESKGKALLDREIMETFLSAVHERPQAQEIAKNLVNTYTGVGRILGREMDDLKVIEGVTDSAVAMIMCVKETLERVLREKLKSEPIM--D-LQGLVEYLNVSIGHSERECVKILYLNKRRQLIGEESY-IGEMEKAPVYIKEIIRKA-----LIKNATLIIMSHNHPGGSLEPSEEDQEVTKSLAAACSTVSVKLFDHIIITSGGYFSFRENGLL
1__WP_182158708.1  RREEIEFRALESNGKALLDREVIETFLSAVHDREEARIIARKLIDSF-GIGGVLGQEIDDLKTIEGITDSTVAVVLCLKEAAKRVPREELKKGPVM--DNLETIVKYLRVSIGYSEEEKMKIIYFDQKCRLKGEEVF-TGTVDKVPFYIREVTRKA-----LIRKATSIIISHNHPEGRLKPSDEDEAVTKDLAKACQTIGIRLLDHIIITGVGYFSFKEQGLL
1__WP_006280787.1  SKEEIEFRILESKGKALLDREIMETFLSAVHESPQAQEIAKNLVNTYTGVGRILGREMDDLKVIEGVTDSAVAMIMCVKETLERVLKEKLKSEPIM--D-LQGIVEYLNVSIGHSERECVKILYLNKRRQLIGEESY-IGEMEKAPVYIKEITRKA-----LMKNATSIIMSHNHPGGSLEPSEEDQAVTKSLAAACSTVSVKLFDHIIITSGGYFSFRENGLL
1__ERN55631.1      SKEEIEFRILESKGKALLDREIMETFLSAVHESPQAQEIAKNLVNTYTGVGRILGREMDDLKVIEGVTDSAVAMIMCVKETLERVLKEKLKSEPIM--D-LQGIVEYLNVSIGHSERECVKILYLNKRRQLIGEESY-IGEMEKAPVYIKEITRKA-----LMKNATSIIMSHNHPGGSLEPSEEDQAVTKSLAAACSTVSVKLFDHIIITSGGYFSFRENGLL
1__WP_213862848.1  LIEEIERVLQSGGGSALFDREIVAVLLGAVHDRAQAQDVTKNLMDNCPGIGEILGREIDDLKMIDGMTEHAAAAIECVKEAYKRALREGLKRGPVM--DSQEKLIEYVRVSIGFSAKEAVQIIYLDTQYRLIRDEVY-FGTIDEVHLSERKVVKKA-----LSMEAASIILAHNHPGGSLEPSEDDKVMTRELVSACQGVGIELEDHIIVTDKGYCSFKERELL
1__WP_174515767.1  RRKEIEFRALNSGGKALRDDEIMETLLSSVH---QAQAITKNLVNTCTGIGGILGREIDELQMIRGVTKPAVVVITCVKEANKRALREGLKRGPVM---GNEKLIEYIRVSIGLSAREAVQIIYLDTQRRFIDDDVH-FGTIDEVHLYEREVVENA-----IGRKAASIILAHNHPGGSLEPSEEDKNMTMELASACQSVNIELLDHILVTDKGHLSFKKNDLL
1__WP_213863505.1  FREEIERIRQSGGGKALLNHEIVAIFLSVVHGKTQAQAIARRLTDKYSGISKIFSQEMDDLKMVEGVTDDTTAIISCVKETLERAPTEEFKEEPVI--DDWEKLAKYLSTSIGYSERENLKVMYLNKGYRLVEKETY-TGTVDHIPFYITEITRKA-----VLARATSIIISHNQPGGTVKPSERDEAMTKDLASACATIGIKLADHIIVAGNNYFSFKEKGLL
1__EEB55240.1      SKEEIEFRILESKGKALLDREIMETFLSAVHERPQAQEIAKNLVNSYTGVGRILGREMDDLKVIEGVTDSAVAMIMCVKETLERVLREKLKSEPIM--D-LQGLVEYLNVSIGHSERECVKILYLNKRRQLIGEESY-IGEMEKAPVYIKEITRKA-----LIKNATLVIMSHNHPGGSLEPSEEDQEVTKSLAAACSTVSVRLFDHIIITSGGYFSFRENGLL
1__WP_007303032.1  SKEEIEFRILESKGKALLDREIMETFLSAVHERPQAQEIAKNLVNSYTGVGRILGREMDDLKVIEGVTDSAVAMIMCVKETLERVLREKLKSEPIM--D-LQGLVEYLNVSIGHSERECVKILYLNKRRQLIGEESY-IGEMEKAPVYIKEITRKA-----LIKNATLVIMSHNHPGGSLEPSEEDQEVTKSLAAACSTVSVRLFDHIIITSGGYFSFRENGLL
1__WP_065095434.1  SKEEIEFRILESKGKALLDREIMETFLSAVHERPQAQEIAKNLVNTYTGVGRILGREMDDLKVIEGVTDSAVAMIMCVKETLERVLREKLKSEPIM--D-LQGLVEYLNVSIGHSERECVKILYLNKRRQLIGEESY-IGEMEKAPVYIKEIIRKA-----LIKNATLVIMSHNHPGGRLEPSEEDQEVTKSLAAACSTVSVRLFDHIIITSGGYFSFRENGLL
o__KAA5612453.1    HRNRMREKVLIRGTDALADYELLEMLLFLAFARGDTKPLAKRMINAFGSYAGVLSASPEALLATPGVNDHAATAIAVVRASAERLARAGVADLPVL-NN-WDRLMAYLNVTMAHAPVEQLRVLFLDTRNRLIADEVQARGTVNHTPVYPREVVRRA-----LELHATALILVHNHPSGDPTPSQDDIAMTQEVRVAAGAMSIVLHDHVIIGKGSWCSLKKERLL
o__WP_231159106.1  HRSRMRKKILNGNISSMHNYELVEVMMFLAQPRRDQKKIAKDMISTFKSINGILSADVSQLKRIKNVGDTTISVIKLVHEIFCRVLKEEVAKTPIL-SN-NEKVINYCKISMACLPREEFRILFLNKKNFLIADEVQNSGTIDQMPIYPREVVRRA-----IEINAGAVIMVHNHPTGDPTPSMSDVQITKQVKIALESVDIKLHDHIIIGKFGHSSMKSLGLL
o__RKY36435.1      HRQRIKDKYKKSGISGWLDYEILELALSYAIARKDTKPIAKELITRFKTINGILDAEKEELKSVSGISEHTVLFLRLLKDIAILYLENGLHKKDLL-SS-PDLVYNYLKACLKGCKDEEFKTIFLNTRNQLIAIETLQTGTVNRSVIYPRKIVERA-----LYHHAASIIIAHNHPAGTLNPSQDDCSTTKAIKDALKTVEIRLLDHIIIGGNGYFSFQIKGLI
o__WP_169579897.1  RPANLFSRQDLQAKAAQREDEILTQLLAMHHAEPLARKLAEDLLRLFGTLDGVLHASPAELRLVPGLTERAALVISYQRRLADLLSRRRRSAQRSF-SR-LSAAIAHFTPSMADLSVETVRVLYLNPRNQLIADEELCRGTVNHVTLYPRELVRRA-----LLRSATAVILAHNHPSGDPSPSADDISMTAQLETALAAVEIALHDHVIIARRGAFSFRSNGLL
o__MBR2141604.1    HRQRVRERFLTCR-SSMKDYEILEMALFLAISRQDTKGIAKILMNKFKSLANIINADEEQLRGIDGVGDSIICAIKLFHEVHLRMLRENIRKYDPKLSN-LDEVVEYCKAKIGHLVREEVLILFVNNASRLVCEDIINTGNVNEVNVNKGMIIVKA-----VQNGAAGIIMVHNHPSGNPNPSENDKELTKSMFKLLKEVKLDLFDHIIVSNNKIYSFCRSGLL
o__MBR2871905.1    HRERLRQRLLQHGISSLHSYEVLEYLLFMLLPRRDTKAIAKNLLERFKTVSGVFEATFAELVEF-GFTERAAADILFLREAVKYQQFEKLMEAPAL-NT-PEDTVEYLQTKIGHNPKESLVVFYLNSARK-VAGVWETEGTVNSASAAPREVVERA-----LYYHATAVILAHNHPSGSKKPSHSDIQFTKDIYNALELFGIRLLDHIIVTGKDYVRLM-----
o__WP_149267171.1  HRKRLKERFKAHP-ESLQDYEIIELILGYVIRGKDVKPLAKKILDEVKGVANIFNVNED----IEGVGGETVLMFRLLQEFYRRVESAKVLEEKVF-DN-PEKVFKYLKYQIGFENVEKIAVLYLDSKNGLISCKIESAGTVNESYIPPREIVKKA-----LLENAVSVILAHNHPSGNLTPSNGDKVFTETVESALSTVGIRLLDHIIVYKNGYLSFKKEGIL
